# Supplementary material for: Comparative Genome-Wide Analysis of Two Caryopteris x Clandonensis Cultivars: Insights on the Biosynthesis of Volatile Terpenoids
Source: Plants (Basel). 2023 Feb 1;12(3):632. doi: 10.3390/plants12030632 (PMC9921992; doi:10.3390/plants12030632)
Supplement: Supplementary file 1 [file plants-12-00632-s001.zip]

Archive with 3 entries (3 files):
- Supplemental_Lamiaceae_Reference.txt
- Supplemental_Ritz.pdf
- Supplemental_tables_revised.xlsx
