# Supplementary material for: Comparative Genome-Wide Analysis of Two Caryopteris x Clandonensis Cultivars: Insights on the Biosynthesis of Volatile Terpenoids
Source: Plants (Basel). 2023 Feb 1;12(3):632. doi: 10.3390/plants12030632 (PMC9921992; doi:10.3390/plants12030632)
Supplement: Supplementary file 1 [file plants-12-00632-s001.zip › Supplemental_Lamiaceae_Reference.txt]

> O81193 Salvia officinalis Tps-b 
MSSISINIAMPLNSLHNFERKPSKAWSTSCTAPAARLRASSSLQQEKPHQIRRSGDYQPSLWDFNYIQSLNTPYKEQRHFNRQAELIMQVRMLLKVKMEAIQQLELIDDLQYLGLSYFFQDEIKQILSSIHNEPRYFHNNDLYFTALGFRILRQHGFNVSEDVFDCFKIEKCSDFNANLAQDTKGMLQLYEASFLLREGEDTLELARRFSTRSLREKFDEGGDEIDEDLSSWIRHSLDLPLHWRVQGLEARWFLDAYARRPDMNPLIFKLAKLNFNIVQATYQEELKDISRWWNSSCLAEKLPFVRDRIVECFFWAIAAFEPHQYSYQRKMAAVIITFITIIDDVYDVYGTIEELELLTDMIRRWDNKSISQLPYYMQVCYLALYNFVSERAYDILKDQHFNSIPYLQRSWVSLVEGYLKEAYWYYNGYKPSLEEYLNNAKISISAPTIISQLYFTLANSIDETAIESLYQYHNILYLSGTILRLADDLGTSQHELERGDVPKAIQCYMNDTNASEREAVEHVKFLIREAWKEMNTVTTASDCPFTDDLVAAAANLARAAQFIYLDGDGHGVQHSEIHQQMGGLLFQPYV
> O81192 Salvia officinalis Tps-b 
MSIISMNVSILSKPLNCLHNLERRPSKALLVPCTAPTARLRASCSSKLQEAHQIRRSGNYQPALWDSNYIQSLNTPYTEERHLDRKAELIVQVRILLKEKMEPVQQLELIHDLKYLGLSDFFQDEIKEILGVIYNEHKCFHNNEVEKMDLYFTALGFRLLRQHGFNISQDVFNCFKNEKGIDFKASLAQDTKGMLQLYEASFLLRKGEDTLELAREFATKCLQKKLDEGGNEIDENLLLWIRHSLDLPLHWRIQSVEARWFIDAYARRPDMNPLIFELAKLNFNIIQATHQQELKDLSRWWSRLCFPEKLPFVRDRLVESFFWAVGMFEPHQHGYQRKMAATIIVLATVIDDIYDVYGTLDELELFTDTFKRWDTESITRLPYYMQLCYWGVHNYISDAAYDILKEHGFFCLQYLRKSVVDLVEAYFHEAKWYHSGYTPSLDEYLNIAKISVASPAIISPTYFTFANASHDTAVIDSLYQYHDILCLAGIILRLPDDLGTSYFELARGDVPKTIQCYMKETNASEEEAVEHVKFLIREAWKDMNTAIAAGYPFPDGMVAGAANIGRVAQFIYLHGDGFGVQHSKTYEHIAGLLFEPYA
> O81191 Salvia officinalis Tps-b 
MSSLIMQVVIPKPAKIFHNNLFSVISKRHRFSTTITTRGGRWAHCSLQMGNEIQTGRRTGGYQPTLWDFSTIQLFDSEYKEEKHLMRAAGMIAQVNMLLQEEVDSIQRLELIDDLRRLGISCHFDREIVEILNSKYYTNNEIDESDLYSTALRFKLLRQYDFSVSQEVFDCFKNDKGTDFKPSLVDDTRGLLQLYEASFLSAQGEETLHLARDFATKFLHKRVLVDKDINLLSSIERALELPTHWRVQMPNARSFIDAYKRRPDMNPTVLELAKLDFNMVQAQFQQELKEASRWWNSTGLVHELPFVRDRIVECYYWTTGVVERREHGYERIMLTKINALVTTIDDVFDIYGTLEELQLFTTAIQRWDIESMKQLPPYMQICYLALFNFVNEMAYDTLRDKGFNSTPYLRKAWVDLVESYLIEAKWYYMGHKPSLEEYMKNSWISIGGIPILSHLFFRLTDSIEEEDAESMHKYHDIVRASCTILRLADDMGTSLDEVERGDVPKSVQCYMNEKNASEEEAREHVRSLIDQTWKMMNKEMMTSSFSKYFVQVSANLARMAQWIYQHESDGFGMQHSLVNKMLRGLLFDRYE
> Q2XSC4 Lavendula angustifolia Tps-b 
MEARRSGNFESSIWDDDYIQSLTSSYTGKMYVDKSEKLKIEVKMMMDEATDELEQLELINDLQRLGISYHFKDGIAKMLNNIYKSDSKYMEKDLHLTALKFRLLRQHGYRVPQDVFSSFMDDEGNFEAWVVEDVSVLVSLYEASHISVEGESILDMAKDFSSHHLTEMVEQIGEACLAEQVKRTLELPLHWRVGRLEARWFVQAYETRPNSNPTLVELAKLDFNMVQAKYQDELKRCSRWYEETGLPEKMSFARHRLAECFLWSLGFIPDPHHGYSREIMTKIAVLITITDDIYDIYGALEELQEFTEAFERWDINSLDLLPEYMQICFLAIFNSANELGYQILRDQGLNIIPNLKRSWAELSRAYYLEARWFHNGFVPTTDQYLNTAWISISGPLLLSYGYLTTTNPINNKELKSLEKHPSIIRWPSMVLRLADDLGTSSEEIKRGDVSKSIQCYMNETGCCEGDARHHVKSLIEVALKRMNDEILMEKPFKSFDTNAMNLARISLCFYQYGDGFGKPHSDTIKNLVSLIVLPFHMP
> Q5SBP4 Ocimum basilicum Tps-b 
MESRRSANYQASIWDDNFIQSLASPYAGEKYAEKAEKLKTEVKTMIDQTRDELKQLELIDNLQRLGICHHFQDLTKKILQKIYGEERNGDHQHYKEKGLHFTALRFRILRQDGYHVPQDVFSSFMNKAGDFEESLSKDTKGLVSLYEASYLSMEGETILDMAKDFSSHHLHKMVEDATDKRVANQIIHSLEMPLHRRVQKLEAIWFIQFYECGSDANPTLVELAKLDFNMVQATYQEELKRLSRWYEETGLQEKLSFARHRLAEAFLWSMGIIPEGHFGYGRMHLMKIGAYITLLDDIYDVYGTLEELQVLTEIIERWDINLLDQLPEYMQIFFLYMFNSTNELAYEILRDQGINVISNLKGLWVELSQCYFKEATWFHNGYTPTTEEYLNVACISASGPVILFSGYFTTTNPINKHELQSLERHAHSLSMILRLADDLGTSSDEMKRGDVPKAIQCFMNDTGCCEEEARQHVKRLIDAEWKKMNKDILMEKPFKNFCPTAMNLGRISMSFYEHGDGYGGPHSDTKKKMVSLFVQPMNITI
> AGN90911 Mentha spicata Tps-b 
MALKVFSVATQMAIPSKLTTCLQPSHLKSSPKLFSSTNKCSGRSRLRVYCSSSQLTTERRSGNYNPSRWDVEFIQSLHSDYKKDKHAIRASELVTLVKMELEKETDQIRQLELIDDLQRMGLSDHFQNEFKEILSSIYLDHHYYKNPFPKEERDLYSTSLAFRLLREHGFQVAQEVFDSFKNEEGEFKESLSDDTRGLLQLYEASFLLTEGETTLESAREFATKFLEERVNEGGGDGDLLTRIAYSLDIPLHWRIKRPNAPVWIEWYRKRPDMNPAVLELAILDLNIVQAQFQEELKESFRWWRNTGFVEKLPFARDRLVECYFWNTGIIEPRQHASARIMMGKVNALITVIDDIYDVYGTLEELEQFTDLIRRWDINSIDQLPDYMQLCFLALNNFVDDTSYDVMKEKGVNVIPYLRQSWVDLADKYMVEARWFYGGHKPSLEEYLENSWQSISGPCMLTHIFFRVTDSFTKETVDSLYKYHDLVRWSPFVLRLADDLGTSVEEVSRGDVPKSLQCYMSVYNASEAEARKHVKWLIAEVWKKMNAERVSKDSPFGKDFIGCAVDLGRMAQLMYHNGDGHGTQHPIIHQQMTRTLFEPFA
> Q49SP5 Pogostemon cablin Tps-a 
MAVQISETVRPFANFSPNPSLWGDQFINHKSKTQQISRIYLEEIEGLKNEVKCMLTSTPEGKMADTVNLIDTLERLGVSYHFEKEIEEKMKHLFNLIKADNYKDHEGCDLYTDALHFRLFRQHGYPISSGIFNKWMDGNGKFKESIKSDAKGLLSLYEACCLRTHGDTLLDEALVFATASLKSMAANLASPLRKQVEHALFQHLHFGIPRVEARHFITFYEEEEHKNEMLLRFAKLDFNALQALHKEELSEISKWWKDLDLISKLPYARDRVVESYFWAVGVYYQPKYSRARIMLTKTIAMTAILDDTYDSYGTLEELDVLTKAIERWDIKEINGLPEYIKGFYKQVLKLYQQLEEELAKEGRSYAVYYAIEACKELARSYAVEAKWFKKGYLPGFEEYLINSLVTSTAGYLNIISFFGVESVTKEDFEWFSKKPRIAVATQIITRVIDDIATYEVEKEKGQSATGIDCYMKEHGVSKEKAMQRFYEMSTNAWKDINEEGLSWPSSFSRDIFVQLRNFSRMVDVTYGKNEDGYSKPEKILKPLIIALFVDQIKL
> A0A1W6GW32 Salvia miltiorrhiza Tps-a 
MATTQAQIQRPIANFSPSLWGDQFIKNDPGAKAAEKHCKAVEELKKEVMNMITAAGSNLVEAMNLIDTLERLGISYHFEKEIDQKLKHFFNLNKDYSDESYDLYTVSLHFRLFRQHGHRISSDIFGRWIDESGKFKEGLKTDGKGLLSLYEASYLRTRGETILDDALEFATATLNSIAPHLESPLSKQVVHALIQPLHYGNPRIEAHNFISIYEENQDKNEFLLRFAKLDYNLLQMLHKEELNEVSRWWKELDLVSKLPYARDRVVECFFWAMGVYHEPQYSRARIMLTKTITMTSIIDDTYDAYGVIEELDIFTEAIERWNMEEMKKLPEYIQPFYKALLELYEQFEEELAEEGRSYAAHYAIESLKELVRSYHVEAKWFIQGYLPPFEEYLKNALITCTYCYHTTTSLLGVESAVEEDFEWLANKPKMLVAGLLICRVIDDIATYEVEKERGQSATGIESYMRDNNATIEEAVAKFFEIATDAWKDINEECLMPSPYSRDVLMRILNLERIIDVTYKGNEDGYTQPEKVLKPHIIALFVDPIKM
> ABB30218 Perilla frutescens Tps-b 
MSSISQKVVIGLNKAAANNNLQNLDRRGFKTRCVSSSKAASCLRASCSLQLDVKPVQEGRRSGNYQPSIWDFNYVQSLNTPYKEERYLTRHAELIVQVKPLLEKKMEAAQQLELIDDLNNLGLSYFFQDRIKQILSFIYDENQCFHSNINDQAEKRDLYFTALGFRILRQHGFDVSQEVFDCFKNDSGSDFKASLSDNTKGLLQLYEASFLVREGEDTLEQARQFATKFLRRKLDEIDDNHLLSCIHHSLEIPLHWRIQRLEARWFLDAYATRHDMNPVILELAKLDFNIIQATHQEELKDVSRWWQNTRLAEKLPFVRDRLVESYFWAIALFEPHQYGYQRRVAAKIITLATSIDDVYDIYGTLDELQLFTDNFRRWDTESLGRLPYSMQLFYMVIHNFVSELAYEILKEKGFIVIPYLQRSWVDLAESFLKEANWYYSGYTPSLEEYIDNGSISIGAVAVLSQVYFTLANSIEKPKIESMYKYHHILRLSGLLVRLHDDLGTSLFEKKRGDVPKAVEICMKERNVTEEEAEEHVKYLIREAWKEMNTATTAAGCPFMDELNVAAANLGRAAQFVYLDGDGHGVQHSKIHQQMGGLMFEPYV
> AGL98420 Lavendula angustifolia Tps-a 
MEIHSSVVPAITNVKSLDEIRRSAKFHPTVWGDYFLAYNSDNTEITAAEHEEHAKQKEMVKKLLTLAPNDPTDKMQLIDAIQRLGLQYHFEKEIQEILQSIHANFKADKDLHTVALRFRLLRQHGYNVACDVFNNFLNKEGDFMESITNDFEGLLSLYEAAYLGTHGEEILDKAIEFCSFHLQSSLPQISNVSLSKRVEEALYIPTHKSLTRFGARKFIPIYEEDESHKKVLLNLAKLDFNIVQKIHQKELSDLTRWWTKLEVPKNMPYSRDRLVELFFWIVGVYFEPQFTTARRILVKAISMASLIDDTYEHATLDELKVLTDVIERWDTNAVIKDWPPYTQMCYKYLFDTYAEIEDEVEERESYRVQYAKKEMQKLVRAYFDEAKWLYKNYLPTWEEYMKVSTVTGAYMMLSTTSLVGMGDLVTKQDFDWVVREPLIVRASSVISRLMDDLVGDEDEQKPSGALCYMKQYGVSKEEACAEVRKHVKNAWKDMNQECLEPRPASMQVLTRVVNLGRVINLLYTGDDWYGNPLGSKEWVKMVFVEPLTI
> AYB35974 Pogostemon cablin Tps-a 
MELYAQSVGVGAASRPLANFHQCVWGDKFIVYNPQSSQAGEREQAEELKVELKRELKEASDNYMRQLKMVDAIQRLGIDYLFVEDVDEALKNLFEMFDAFCKSNHDMHATALSFRLLRQHGYRVSCEVFEKFKDGKDGFKVPNEDGAVAVLEFFEATHLRVHGEDVLDNAFVFTRNYLESVYATLNDPTANQVHNALNEFSFRRGLPRVEARKYISIYEQYASHHKGLLKLAKLDFNLVQALHRRELSEDSRWWKTLQVPTELSFVRDRLVESYFWASGSYFEPNYSVARMILAKGLAVLSLMDDVYDAYGTFEELQVFTDAIERWDASCLDKLPEYMKIVYKALLDVFEEVDEEVIKLGAPYRVYYGKEAMKYAARAYMEEAQWREQKHKPTTKEYMKLATKTCGYITLIILSFLGVEEGIVTKEAFDWVFSRPPFVEATLIIARLINDITGCEFGNKREHVRTAVECYMEEHKVGKQEVVSEFYNQMESAWKDINECLLRPAEFPIPLLNLILNSVRTLEVIYKEGDSYTHVGPAMQNIIKQLYLHPVPY
> NP_564772 Arabidopsis thaliana Tps-f 
MKSSYGSSSNDLHAFVNEIKGEIQLSNINLDPYSFVSPSAYDTAWLSMIEEDINVDDNELKPMFQGCLDWIMCNQNAREGFWMNSTSYTTVADGRDEDGEKDMCILTSTLACVVALQKWNIGCFHLHKGTRYIERNTEMIIGKYINEEGSYPRWFAIKFTGILELAQKLGLHFVFSSRCIEMIKGMFYQRQEIIQREKLVHDCNYKPLLAYLEVLPSKLYVTNQEDIIVKSLDSMDGSLFQSPSATASAFMLTRNTKCLAYLQNLVQKCPNGVPQKYPLNEDLIKLSMVNLIESTGLGEFFGIEIEHVLEQVYSRYEEKDFERMPMSYLADQLHKDSLAFRMLRMHGRDVSPRSFCWFLNDQETRNHLERNIDSFLLVILSVYRATDLMFPGEHDLQEAREYTRNLLEKRRSIKEKMIMHELSTPWIARLKHLDHRMWIEDKNSNVLSMEKASFLRLHSSYSDKLTHLAARNFEFQQAKYCRELEELTMWVKKWGLSDIGFGREKTTYCYFATVTSLPYEYAIKFGKLAAKTAILITIADDFFDEKGSFNDLEGLTKAVLRWEGEELKSYGNIIFRALDDIVRETANTCRTHHKTDIIVHLRNIWGETFESWLREAEWSKKGHTSSMDEYIRNGMISIAAHTIALSISCLMEPCFPHNKLKPGNYDSITTLLMIIPRLLNDLQSYQKEQEQGKMNSVLLHMKNHPGLEIEDSIAHIEKIIDSKRKEFLEHVLVDGLSDLPKPCKEIHMSCCKVFEMFFNKKNRYDSNTEMLHDIKKALYDPINVYELSEMEPMPLMAHGDEYMILPLLLNSLPNILEFKRKDGYGAMKTSMCFGRSYRVNKRVMASQLDDQHKPLKIVASQRKPVPMMQSIFAPCFY
> NP_176361 Arabidopsis thaliana Tps-g 
MALIATKISSRSCFVSAYPNNSPTFLISKFPNTVDSLSPANTAKRSILRNVHASVSNPSKQFHNKTSLEYLHELNIKKIKNILSANVDVPSENLEMIDVIQSLGIDLHFRQEIEQTLHMIYKEGLQFNGDLHEIALRFRLLRQEGHYVQEIIFKNILDKKGGFKDVVKNDVKGLTELFEASELRVEGEETLDGAREFTYSRLNELCSGRESHQKQEIMKSLAQPRHKTVRGLTSKRFTSMIKIAGQEDPEWLQSLLRVAEIDSIRLKSLTQGEMSQTFKWWTELGLEKDVEKARSQPLKWHTWSMKILQDPTLTEQRLDLTKPISLVYVIDDIFDVYGELEELTIFTRVVERWDHKGLKTLPKYMRVCFEALDMITTEISMKIYKSHGWNPTYALRQSWASLCKAFLVEAKWFNSGYLPTTEEYMKNGVVSSGVHLVMLHAYILLGEELTKEKVELIESNPGIVSSAATILRLWDDLGSAKDENQDGTDGSYVECYLNEYKGSTVDEARTHVAQKISRAWKRLNRECLNPCPFSRSFSKACLNIARTVPLMYSYDDDQRLPDEYLKSLM
> XP_024380398 Physcomitrella patens Tps-d 
MASSTLIQNRSCGVTSSMSSFQIFRGQPLRFPGTRTPAAVQCLKKRRCLRPTESVLESSPGSGSYRIVTGPSGINPSSNGHLQEGSLTHRLPIPMEKSIDNFQSTLYVSDIWSETLQRTECLLQVTENVQMNEWIEEIRMYFRNMTLGEISMSPYDTAWVARVPALDGSHGPQFHRSLQWIIDNQLPDGDWGEPSLFLGYDRVCNTLACVIALKTWGVGAQNVERGIQFLQSNIYKMEEDDANHMPIGFEIVFPAMMEDAKALGLDLPYDATILQQISAEREKKMKKIPMAMVYKYPTTLLHSLEGLHREVDWNKLLQLQSENGSFLYSPASTACALMYTKDVKCFDYLNQLLIKFDHACPNVYPVDLFERLWMVDRLQRLGISRYFEREIRDCLQYVYRYWKDCGIGWASNSSVQDVDDTAMAFRLLRTHGFDVKEDCFRQFFKDGEFFCFAGQSSQAVTGMFNLSRASQTLFPGESLLKKARTFSRNFLRTKHENNECFDKWIITKDLAGEVEYNLTFPWYASLPRLEHRTYLDQYGIDDIWIGKSLYKMPAVTNEVFLKLAKADFNMCQALHKKELEQVIKWNASCQFRDLEFARQKSVECYFAGAATMFEPEMVQARLVWARCCVLTTVLDDYFDHGTPVEELRVFVQAVRTWNPELINGLPEQAKILFMGLYKTVNTIAEEAFMAQKRDVHHHLKHYWDKLITSALKEAEWAESGYVPTFDEYMEVAEISVALEPIVCSTLFFAGHRLDEDVLDSYDYHLVMHLVNRVGRILNDIQGMKREASQGKISSVQIYMEEHPSVPSEAMAIAHLQELVDNSMQQLTYEVLRFTAVPKSCKRIHLNMAKIMHAFYKDTDGFSSLTAMTGFVKKVLFEPVPE
> Q38710 Abies grandis Tps-d 
MAMPSSSLSSQIPTAAHHLTANAQSIPHFSTTLNAGSSASKRRSLYLRWGKGSNKIIACVGEGGATSVPYQSAEKNDSLSSSTLVKREFPPGFWKDDLIDSLTSSHKVAASDEKRIETLISEIKNMFRCMGYGETNPSAYDTAWVARIPAVDGSDNPHFPETVEWILQNQLKDGSWGEGFYFLAYDRILATLACIITLTLWRTGETQVQKGIEFFRTQAGKMEDEADSHRPSGFEIVFPAMLKEAKILGLDLPYDLPFLKQIIEKREAKLKRIPTDVLYALPTTLLYSLEGLQEIVDWQKIMKLQSKDGSFLSSPASTAAVFMRTGNKKCLDFLNFVLKKFGNHVPCHYPLDLFERLWAVDTVERLGIDRHFKEEIKEALDYVYSHWDERGIGWARENPVPDIDDTAMGLRILRLHGYNVSSDVLKTFRDENGEFFCFLGQTQRGVTDMLNVNRCSHVSFPGETIMEEAKLCTERYLRNALENVDAFDKWAFKKNIRGEVEYALKYPWHKSMPRLEARSYIENYGPDDVWLGKTVYMMPYISNEKYLELAKLDFNKVQSIHQTELQDLRRWWKSSGFTDLNFTRERVTEIYFSPASFIFEPEFSKCREVYTKTSNFTVILDDLYDAHGSLDDLKLFTESVKRWDLSLVDQMPQQMKICFVGFYNTFNDIAKEGRERQGRDVLGYIQNVWKVQLEAYTKEAEWSEAKYVPSFNEYIENASVSIALGTVVLISALFTGEVLTDEVLSKIDRESRFLQLMGLTGRLVNDTKTYQAERGQGEVASAIQCYMKDHPKISEEEALQHVYSVMENALEELNREFVNNKIPDIYKRLVFETARIMQLFYMQGDGLTLSHDMEIKEHVKNCLFQPVA
> Q41594 Taxus brevifolia Tps-d 
MAQLSFNAALKMNALGNKAIHDPTNCRAKSERQMMWVCSRSGRTRVKMSRGSGGPGPVVMMSSSTGTSKVVSETSSTIVDDIPRLSANYHGDLWHHNVIQTLETPFRESSTYQERADELVVKIKDMFNALGDGDISPSAYDTAWVARLATISSDGSEKPRFPQALNWVFNNQLQDGSWGIESHFSLCDRLLNTTNSVIALSVWKTGHSQVQQGAEFIAENLRLLNEEDELSPDFQIIFPALLQKAKALGINLPYDLPFIKYLSTTREARLTDVSAAADNIPANMLNALEGLEEVIDWNKIMRFQSKDGSFLSSPASTACVLMNTGDEKCFTFLNNLLDKFGGCVPCMYSIDLLERLSLVDNIEHLGIGRHFKQEIKGALDYVYRHWSERGIGWGRDSLVPDLNTTALGLRTLRMHGYNVSSDVLNNFKDENGRFFSSAGQTHVELRSVVNLFRASDLAFPDERAMDDARKFAEPYLREALATKISTNTKLFKEIEYVVEYPWHMSIPRLEARSYIDSYDDNYVWQRKTLYRMPSLSNSKCLELAKLDFNIVQSLHQEELKLLTRWWKESGMADINFTRHRVAEVYFSSATFEPEYSATRIAFTKIGCLQVLFDDMADIFATLDELKSFTEGVKRWDTSLLHEIPECMQTCFKVWFKLMEEVNNDVVKVQGRDMLAHIRKPWELYFNCYVQEREWLEAGYIPTFEEYLKTYAISVGLGPCTLQPILLMGELVKDDVVEKVHYPSNMFELVSLSWRLTNDTKTYQAEKARGQQASGIACYMKDNPGATEEDAIKHICRVVDRALKEASFEYFKPSNDIPMGCKSFIFNLRLCVQIFYKFIDGYGIANEEIKDYIRKVYIDPIQV
> AAS47694 Picea abies Tps-d 
MSPVSVIPLAYKLCLPRSLMSSSREVKPLHITIPNLGMCRRGKSMAPASTSMILTAAVSDDDRVQRRRGNYHSNLWDDDFIQSLSTPYGEPSYRERAERLKGEIKKMFRSMSKDDGELITPLNDLIQRLWMVDSVQRLGIDRHFKNEIKSALDYVYSYWNEKGIGCGRDSVVADLNSTALGFRTLRLHGYNVSSEVLKVFEDQNGQFACSPSKTEGEIRSALNLYRASLIAFPGEKVMDDAEIFSSRYLKEAVQEIPDCSLSQEIAYALEYGWHTNMPRLEARNYMDVFGHPSSPWLKKNKTQYMDGEKLLELAKLEFNIFHSLQQEELQYISRWWKDSGLPKLAFSRHRHVEYYTLGSCIATDPKHRAFRLGFVKTCHLNTVLDDIYDTFGTMDEIELFTEAVRRWDPSETESLPDYMKGVYMVLYEALTEMAQEAQKTQGRDTLNYARKAWEIYLDSYIQEAKWIASGYLPTFQEYFENGKISSAYRAAALTPILTLDVPLPEYILKGIDFPSRFNDLASSFLRLRGDTRCYKADRARGEEASCISCYMKDNPGSTEEDALNHINSMINEIIKELNWELLRPDSNIPMPARKHAFDITRALHHLYKYRDGFSVATKETKSLVSRMVLEPVPL
> O24475 Abies grandis Tps-d 
MALVSTAPLASKSCLHKSLISSTHELKALSRTIPALGMSRRGKSITPSISMSSTTVVTDDGVRRRMGDFHSNLWDDDVIQSLPTAYEEKSYLERAEKLIGEVKNMFNSMSLEDGELMSPLNDLIQRLWIVDSLERLGIHRHFKDEIKSALDYVYSYWGENGIGCGRESVVTDLNSTALGLRTLRLHGYPVSSDVFKAFKGQNGQFSCSENIQTDEEIRGVLNLFRASLIAFPGEKIMDEAEIFSTKYLKEALQKIPVSSLSREIGDVLEYGWHTYLPRLEARNYIQVFGQDTENTKSYVKSKKLLELAKLEFNIFQSLQKRELESLVRWWKESGFPEMTFCRHRHVEYYTLASCIAFEPQHSGFRLGFAKTCHLITVLDDMYDTFGTVDELELFTATMKRWDPSSIDCLPEYMKGVYIAVYDTVNEMAREAEEAQGRDTLTYAREAWEAYIDSYMQEARWIATGYLPSFDEYYENGKVSCGHRISALQPILTMDIPFPDHILKEVDFPSKLNDLACAILRLRGDTRCYKADRARGEEASSISCYMKDNPGVSEEDALDHINAMISDVIKGLNWELLKPDINVPISAKKHAFDIARAFHYGYKYRDGYSVANVETKSLVTRTLLESVPL
> AFU61898 Salvia sclarea Tps-e 
MSLAFNVGVTPFSGQRVGSRKEKFPVQGFPVTTPNRSRLIVNCSLTTIDFMAKMKENFKREDDKFPTTTTLRSEDIPSNLCIIDTLQRLGVDQFFQYEINTILDNTFRLWQEKHKVIYGNVTTHAMAFRLLRVKGYEVSSEELAPYGNQEAVSQQTNDLPMIIELYRAANERIYEEERSLEKILAWTTIFLNKQVQDNSIPDKKLHKLVEFYLRNYKGITIRLGARRNLELYDMTYYQALKSTNRFSNLCNEDFLVFAKQDFDIHEAQNQKGLQQLQRWYADCRLDTLNFGRDVVIIANYLASLIIGDHAFDYVRLAFAKTSVLVTIMDDFFDCHGSSQECDKIIELVKEWKENPDAEYGSEELEILFMALYNTVNELAERARVEQGRSVKEFLVKLWVEILSAFKIELDTWSNGTQQSFDEYISSSWLSNGSRLTGLLTMQFVGVKLSDEMLMSEECTDLARHVCMVGRLLNDVCSSEREREENIAGKSYSILLATEKDGRKVSEDEAIAEINEMVEYHWRKVLQIVYKKESILPRRCKDVFLEMAKGTFYAYGINDELTSPQQSKEDMKSFVF
> AGN70881 Plectranthus barbatus Tps-e 
MSLPLSTCVLFVPKGSQFWSSRFSYASASLEVGFQRATSAQIAPLSKSFEETKGRIAKLFHKDELSISTYDTAWVAMVPSPTSSEEPCFPACLNWLLENQCLDGSWARPHHHPMLKKDVLSSTLACILALKKWGVGEEQINRGLHFIELNFASATEKCQITPMGFDIVFPAMLDRARALSLNIRLEPTTLNDLMNKRDLELNRCYQSSSTEREVYRAYIAEGMGKLQNWESVMKYQRKNGTLFNCPSTTAAAFTALRNSDCLNYLHLALNKFGDAVPAVFPLDIYSQLCIVDNLERVGISRHFLTEIQSVLDGTYRSWLQGDEQIFMDASTCALAFRTLRMNGYNVSSDPITKLIQEGSFSRNTMDINTTLELYRASELILYPDERDLEEHNLRLKTILDQELSGGGFILSRQLGRNINAEVKQALESPFYAIMDRMAKRRSIEHYHIDNTRILKTSYCSPNFGNEDFLSLSVEDFNRCQVIHREELRELERWVIENRLDELKFARSKSAYCYFSAAATIFSPELSDARMSWAKNGVLTTVVDDFFDVGGSVEELKNLIQLVELWDVDVSRECISPSVQIIFSALKHTIREIGDKGFKLQGRSITDHIIAIWLDLLYSMMKESEWGREKAVPTIDEYISNAYVSFALGPIVLPALYLVGPKLSEEMVNHADYHNLFKSMSTCGRLLNDIRGYERELKDGKLNTLSLYMVNNEGEISWEAAILEVKSWIERERRELLRSVLEEEKSVVPKACKELFWHMCTVVHLFYSKDDGFTSQDLLSAVNAIIYQPLVLE
> AHJ59325 Salvia miltiorrhiza Tps-e 
MALPLSTCLLFHPKESRSRRFCFSPASAASLKSGLHSATSAKIASMPTCFEQTRGRIAKLFHKDELSVSTYDTAWVAMVPSPTSLEEPCFPDCLNWLLENQCHDGSWARPHHHPLLKKDVLSSTLACILALKKWGVGEEQIKRGLHFLELNFASATDKCQITPMGFDIIFPAMLDYARGFSLNLRLDPTTFNDLMHKRDLELKRSNRNYSSETETYWAYIAEGMGELQNWESVMKYQRRNGSLFNCPSTTAAAFIALRNSDCLNYLHLALKKFGNAVSAVYPLDIYSQLCTVDNLERLGISQYFSTEIQNVLDETYRCWMQGNEEIFMDASTCALAFRTLRLNGYDVTSDPVTKILQECFSSSFRGNMTDINTTLELYRASELVLYPDERDLEKQNLRLKLLLEQELSSGLIQSCQLGRSINVLLISQVNQAIEYPFYAIMDRVAKRKSIEIYNFDNTRILKTSYCSPNFGNEDFHFLSIEDFNRCQAAHREELGELERWVVENRLDELKFARSKSAYCYFSAAATFFAPELLDARLSWAKNGVLTTVIDDFFDVGGSVEELKNLIQLVELWDVDICTECYSHNVQIIFSALRRTICEIGDKAFKLQGRCITNHIIAIWLDLLNSMMRETEWARDNFVPTIDEYMSNAHVSFALGPIVLPALYLVGPKLSEDMVNHSEYHNLFKLMSTCGRLLNDIHGYERELKDGKLNALSLYIINHGGEVSKEAAIWEMKSWIETQRRELLRLVLEGKKSVLPKPCRELFWHMCSVVHLFYSKGDGFTSQDLIQLVNTIIHQPILLNDQTGAGLSKLHD
> AIE77093 Marrubium vulgare Tps-e 
IDESQTSLDTGVQRFTSSKIASSVQCFEDTKARIVKLIHKPELSVSTYDTAWVAMVPSPNSSNEPCFPDCLAWLLENQCCDGSWACPHHHPFLKKDVLSSTLACILALKKWGVGEEQINKGARFIEVNFASATEKSQISPTGFDIIFPAMLDYARDLFLDLRLEPTTFDNLIFRRDLELKRCYESHREAYLAYIAEGMGKLQDWESVMKYQRKNGSLFNSPSTTAAAFIALPNSGCLSYLHSALKKFGNAVPAAYPLDVYSRLRTVDNLESLGISRYFQKEIQQVLDETYRWWLQGSEEIFLDASTCALAFRTLRMNGYNVTSDAITKLLPDSFCGNMKDIGTTLELYRASEFILYPDEKDLEQQNLRLKDILEQELSSGFIHSEVNRALNYPFYAIMDRVAKRRNIEHYNFDNTRILKTSYCSPNFANKDFLFLSVEDFNNCQAMHREELKGKMRWVTENRLDELKFARSKSAYCYFSAAATFFAPDLSDARMSWAKNGVLTTVVDDFFDVGGSEEELKQLIRLVEIWDLDAITECSSQNVQIIFSSLKRTISEIGDKGFKLQGRSVTNHIIEIWLDLLYSMMKEAEWARDNHAPPMDDYISNAYVSFALGPIVLPCLYLVGPKLSEEMVRHSECHTLFRLMSTCGRLLNDIQTCERELKDGKLNAIPLYMINSGGETSKEAATQEMKSLIDRQRQELLRLVLTREGSLLPKPCKELFWHMSTVLHLFYCKDDGFTSQDLIKVVNEVIHEPVVLN
> AIE77094 Marrubium vulgare Tps-e 
MSITFNLKIAPFSGPGIQRSKETFPATEIQITASTKSTMTTKCSFNASTDFMGKLREKVGGKADKPPVVIHPVDISSNLCMIDTLQSLGVDRYFQSEINTLLEHTYRLWKEKKKNIIFKDVSCCAIAFRLLREKGYQVSSDKLAPFADYRIRDVATILELYRASQARLYEDEHTLEKLHDWSSNLLKQHLLNGSIPDHKLHKQVEYFLKNYHGILDRVAVRRSLDLYNINHHHRIPDVADGFPKEDFLEYSMQDFNICQAQQQEELHQLQRWYADCRLDTLNYGRDVVRIANFLTSAIFGEPEFSDARLAFAKHIILVTRIDDFFDHGGSREESYKILDLVQEWKEKPAEEYGSKEVEILFTAVYNTVNDLAEKAHIEQGRCVKPLLIKLWVEILTSFKKELDSWTEETALTLDEYLSSSWVSIGCRICILNSLQYLGIKLSEEMLSSQECTDLCRHVSSVDRLLNDVQTFKKERLENTINSVGLQLAAHKGERAMTEEDAMSKIKEMADYHRRKLMQIVYKEGTVFPRECKDVFLRVCRIGYYLYSSGDEFTSPQQMKEDMKSLVYQPVKIHPLEAINV
> ABV08817 Salvia miltiorrhiza Tps-e 
MSLAFNPAATAFSGNGARSRRENFPVKHVTVRGFPMITNKSSFAVKCNLTTTDLMGKIAEKFKGEDSNFPAAAAVQPAADMPSNLCIIDTLQRLGVDRYFRSEIDTILEDTYRLWQRKERAIFSDTAIHAMAFRLLRVKGYEVSSEELAPYADQEHVDLQTIEVATVIELYRAAQERTGEDESSLKKLHAWTTTFLKQKLLTNSIPDKKLHKLVEYYLKNXHGILDRMGVRQNLDLYDISYYRTSKAANRFSNLCSEDFLAFARQDFNICQAQHQKELQQLQRWYADCKLDTLKYGRDVVRVANFLTSAIIGDPELSDVRIVFAQHIVLVTRIDDFFDHRGSREESYKILELIKEWKEKPAAEYGSEEVEILFTAVYNTVNELAERAHVEQGRSVKDFLIKLWVQILSIFKRELDTWSDDTALTLDDYLSASWVSIGCRICILMSMQFIGIKLSDEMLLSEECIDLCRHVSMVDRLLNDVQTFEKERKENTGNSVTLLLAANKDDSSFTEEEAIRIAKEMAECNRRQLMQIVYKTGTIFPRQCKDMFLKVCRIGCYLYASGDEFTSPQQMMEDMKSLVYEPLTIHPLVANNVRGK
> ASC55317 Isodon rubescens Tps-e 
MSLLLSNSALVGPKFRSSRISHASASLDIGLQRATSPQNASVATCFEETKGRIAKLFHKNELSVSTYDTAWVAMVPSPTSSEEPCFPACLNWLLENQCHDGSWARPHHHHMLKKDVLSSTLACILALKKWGVGEEQINRGLHFVELNFASATEKGQITPMGFDIIFPAMLDNARGLSLNLQLEPTTLNDLIYKRDLELKRCNQSNSAEKEVYWAHIAEGMGKLQDWESVMKYQRKNGSLFNCPSTTAAAFTALRNSDCLNYLRLALEKFGSAVPAVYPLDIYSQLCTVDNLERLGISRYFLTEIQSVLDETYRSWLQGDEEIFMDASTCALAFRTLRMNGYNVTSDPITKILQECFSSSFRGNMTDINTTLEIYRASELILYPEERDLDQHNLRLKTFLEQELSSNGFIQSCQLGRNINAEVNQAIEYPFYAIMDRMAKRKNIENYNIDNTRILKTSYRSPNFGNKDFLSLSVEDFNRCQVIHREELRELERWVIENRLDELKFARSKAAYCYFSAAATIFSPELSDARMSWAKNGVLTTVVDDFFDVGGSVEELKNLIQLVELWDVDVSTQCCSPNVQIIFSALKHTICEIADKGFKLQGRSITDHIISIWLDLLYSMMKETELGIDKSFPTMDEYMSNAYVSFALGPIVLPALYLVGPKLSEEMVNHSEYHTLFKLMSTCGRLLNDIRGYERELKDGKISAVSLYIMNNGGEITTEAAISEMRSWIERDRRELLRLVLEENKSVLPKACKKLFWHMCTVVHLFYRKDDGFTSLDLHGVVNAIINEPIVLNQF
> ASC55318 Isodon rubescens Tps-e 
MFSSSLKLKTNPLMDNKIHRSSSDRDFRGSTISSVKCSLNNSEDLIVKVRERVKGKVEISPSAYDTAWVAMVPERDYSGQKPRFPECLDWIVENQNADGSWGVQSSSMLKHSLSCTLACLLPLRKWNVASPQLLRNGVEFIRSSSSAATDKNQISPIGFDIVFPMMIQYANDLNLELLLNQDLVNILFQNREAQLTRNKNLEYVAEGLGSSIDWNKVLMHQRSNGSLFNSPATTAAALIHRHDKKCLEYLNSLLSIYKTWVPTIHPMDVYARLCLVDHLQGLGVDRFVHPEIEVVLQETFRLWQQKDDKIFTDATCRAMAFRLLRMQGYHVTPDELGGYVDEESFFATVSFESSGTDTVLELYKASQVRLPEDDDTLEKLHDWTSKFLKQKLQSKTILDQQLERKVEFNLKNYHGILDAVKHRRNFDLYDIDHRRILKTAYRCPTVYNEDILLLTAQDLMTRQVQNQKELQIMERWLEDCRLDKVSGRNAVLVSYFLNANNFPDPRLSEARLAYAKTVTLITFLDDFFDHHGSREDSLLIMELINKWTEPLTVSYPSDEVEILYSALHATITDTAEKVYAVQGRCIKSLIIELWMEVLTAMLGEMDSCNADTPPDFDEYMAFAPKSLGCSLSILPSLHLMGETISEEMVTSLECFELDKHVSIAIRLLNDQQTFERERKERTTNSVTLLMDADQISEEEAVSRIQKLIEHHTKELLKLVVQKEGSVLPRKCKDIFWNTIKVGYCLYRFSDEFTSPQQMKEDMKLLFHDPVLKTTP
> AHW04048 Plectranthus barbatus 
Tps-e MSSLAGNLRVIPFSGNRVQTRTGILPVHQTPMITSKSSAAVKCSLTTPTDLMGKIKEVFNREVDTSPAAMTTHSTDIPSNLCIIDTLQRLGIDQYFQSEIDAVLHDTYRLWQLKKKDIFSDITTHAMAFRLLRVKGYEVASDELAPYADQERINLQTIDVPTVVELYRAAQERLTEEDSTLEKLYVWTSAFLKQQLLTDAIPDKKLHKQVEYYLKNYHGILDRMGVRRNLDLYDISHYKSLKAAHRFYNLSNEDILAFARQDFNISQAQHQKELQQLQRWYADCRLDTLKFGRDVVRIGNFLTSAMIGDPELSDLRLAFAKHIVLVTRIDDFFDHGGPKEESYEILELVKEWKEKPAGEYVSEEVEILFTAVYNTVNELAEMAHIEQGRSVKDLLVKLWVEILSVFRIELDTWTNDTALTLEEYLSQSWVSIGCRICILISMQFQGVKLSDEMLQSEECTDLCRYVSMVDRLLNDVQTFEKERKENTGNSVSLLQAAHKDERVINEEEACIKVKELAEYNRRKLMQIVYKTGTIFPRKCKDLFLKACRIGCYLYSSGDEFTSPQQMMEDMKSLVYEPLPISPPEANNASGEKMSCVSN
> APJ36376 Isodon rubescens Tps-e 
MSLAFNLRVIPFSGHTIQSRRGLFPVHESPMITTKPFAAVKCSLTTSTDLMGKIKEKFNGKVHTSLPAITTHSADTPSNLCIIDTLQRLGVDRYFQSEIDSILDDTYRLWQLKKEDIFSDITTHAMAFRLLRVKGYQVSSEELAPYADQEHVNLQEIDVPTVIELYRAAQERVTEEDSTLKKLYVWTSTFLKQQLLTDAIPDKKLHEQVDYYLKNYHGILDRMGVRRSLDLYDVGHYKTLKAADGFSNLCNEDFLAFARQDFNISQAQHQKELQQLQRWYSDCRLDTLKFGRDVVRVSNFLTSAMSGDPELSDVRLAFAKHIVLVTRIDDFFDHGGSKEESYKILELVKEWKEKPAGEYGSEEVEILFTAVYNTVNELAEMAHIEQGRSVKDLLIKLWVEILSMFKIELDTWSDDTALTLDEYLSSSWVSIGCRICILISMQFLGVKLTDEMLLSEECTDLCRHVSMVDRLLNDVQTFEKERKENTGNSVSLLLAAHKDERAINEEEAITKAKDLAEYNRRKLMQIVYKTGTIFPRKCKDMFLKVCRIGCYLYSSGDEFTTPQQMMEDMKSLVYEPLTIHPPEANNVVGKKTELCQQLVKPYVCHTFCKKYTVSRPSNVMMTCYID
> ARO38140 Isodon rubescens Tps-e 
MSTLKLIPFSTSIDKQFSGRTSILGGKCCLQIDGPKTTKKQSKILVEKIRERISNGKVVEISASAYDTAWVAMVPSREMSGRPSFPECLDWIVENQNPDGSWGLNPFLVKDSLSCTLACLLALRKWGLPNHLLHKGIEFIESNISRAATDDENQVAPIGFNIIFPAMISYAKELDLTLTLPPSSLNALLRARDSEMIRREGKWEYVGEGLGDSCNWNQIIQKHQSRNGSLFNSPATTAAAAIHCRDHKCFDYLISVVNKCNGWAPTVYPMDIYARLCMIDTLQRLGIDCHFRVELDAIFDEIYRNWQEREEEIFSDVTCQALAFRLLRVKGYDVSSDGLEEFVEQEGFFNSVSMQHSNVGTVLELYRASQTRINEEENTLQKIHAWTKPFLTQQLLNKTIRHKPLQMQVEYDLKNFYGTVDRFQHRRTIDLYDAQASQILKTAYRCSAIHNEDFIRFSVQNFKICRAEYQKELDEINKWYAYFGMDLLSKGRNACEQAYVVTAGLIADVELSMARISFAQVILLITVFDDVFDRYGTREEALAVIHLIKEILTHYRWKAAPKECSQLVKTTFTALYDTVNETAAKAHALQGFCFKQQIISLWEELLECAVREKESLSGKNVSTLDEYLSFAPVTIGCELCVLTAVHFLGIQVSEEMLTSAEMLTLCWHGNVVCRLLNDLKTYSREREEKTVNSVSVQVGVSEEEAVAKVKEVLEYHRRKVVEMVYQSQGSNVPRECKELVWKTCKVAHCFYGYDGDEFSSPRDIVDDIKAMMFLGLPHLSTH
> APJ36372 Isodon rubescens Tps-c 
MGIRLLKMHGYDVDPNALKHFKQEDGKFSCYGGQMIESASPIYNLYRASQLRFPGEEILEEATKFAYNFLQEKIANNQIQEKWVISEHLIDEIKLGLKMPWYATLPRVEAAYYLQYYAGTGDVWIGKTFYRMPEISNDTYKELAVLDFNRCQAQHQFEWIYMQEWYQSSSVKAFGISKKELLLAYFLAAATIFEPERTQERIMWAKTQIVSRMIKSFLSKENTLSLEQKTTLLIDFGHDINGLNKINSVEKGNGLAGTLLTTFQQLLEEFDRYTTHQLKNAWSQWFVKLQQGEGDGGADAELLANTLNICAGHIAFNEDILSHRDYTTLSSLTTKICQRLTQIQDKKILEIKDGSIKDKELEEEMQALVKLVLEENGGGIDRNIKQTFLSVFKTFYYCAYHHAETTDAHIFKVLFEPVV
> AFU61897 Salvia sclarea Tps-c 
MTSVNLSRAPAAIIRRRLQLQPEFHAECSWLKSSSKHAPFTLSCQIRPKQLSQIAELRVTSLDASQASEKDISLVQTPHKVEVNEKIEESIEYVQNLLMTSGDGRISVSPYDTAVIALIKDLKGRDAPQFPSCLEWIAHHQLADGSWGDEFFCIYDRILNTLACVVALKSWNLQSDIIEKGVTYIKENVHKLKGANVEHRTAGFELVVPTFMQMATDLGIQGLPYDHPLIKEIADTKQQRLKEIPKDLVYQMPTNLLYSLEGLGDLEWERLLKLQSGNGSFLTSPSSTAAVLMHTKDEKCLKYIENALKNCDGGAPHTYPVDIFSRLWAIDRLQRLGISRFFQHEIKYFLDHIESVWEETGVFSGRYTKFSDIDDTSMGVRLLKMHGYDVDPNVLKHFKQQDGKFSCYIGQSVESASPMYNLYRAAQLRFPGEEVLEEATKFAFNFLQEMLVKDRLQERWVISDHLFDEIKLGLKMPWYATLPRVEAAYYLDHYAGSGDVWIGKSFYRMPEISNDTYKELAILDFNRCQTQHQLEWIQMQEWYDRCSLSEFGISKRELLRSYFLAAATIFEPERTQERLLWAKTRILSKMITSFVNISGTTLSLDYNFNGLDEIISANEDQGLAGTLLATFHQLLDGFDIYTLHQLKHVWSQWFMKVQQGEGSGGEDAVLLANTLNICAGLNEDVLSNNEYTALSTLTNKICNRLAQIQDNKILQVVDGSIKDKELEQDMQALVKLVLQENGGAVDRNIRHTFLSVSKTFYYDAYHDDETTDLHIFKVLFRPVV
> AHJ59321 Salvia miltiorrhiza Tps-c 
MASLSSTILSRSPAARRRITPASAKLHRPECFATSAWMGSSSKNLSLSYQLNHKKISVATVDAPQVHDHDGTTVHQGHDAVKNIEDPIEYIRTLLRTTGDGRISVSPYDTAWVAMIKDVEGRDGPQFPSSLEWIVQNQLEDGSWGDQKLFCVYDRLVNTIACVVALRSWNVHAHKVKRGVTYIKENVDKLMEGNEEHMTCGFEVVFPALLQKAKSLGIEDLPYDSPAVQEVYHVREQKLKRIPLEIMHKIPTSLLFSLEGLENLDWDKLLKLQSADGSFLTSPSSTAFAFMQTKDEKCYQFIKNTIDTFNGGAPHTYPVDVFGRLWAIDRLQRLGISRFFEPEIADCLSHIHKFWTDKGVFSGRESEFCDIDDTSMGMRLMRMHGYDVDPNVLRNFKQKDGKFSCYGGQMIESPSPIYNLYRASQLRFPGEEILEDAKRFAYDFLKEKLANNQILDKWVISKHLPDEIKLGLEMPWLATLPRVEAKYYIQYYAGSGDVWIGKTLYRMPEISNDTYHDLAKTDFKRCQAKHQFEWLYMQEWYESCGIEEFGISRKDLLLSYFLATASIFELERTNERIAWAKSQIIAKMITSFFNKETTSEEDKRALLNELGNINGLNDTNGAGREGGAGSIALATLTQFLEGFDRYTRHQLKNAWSVWLTQLQHGEADDAELLTNTLNICAGHIAFREEILAHNEYKALSNLTSKICRQLSFIQSEKEMGVEGEIAAKSSIKNKELEEDMQMLVKLVLEKYGGIDRNIKKAFLAVAKTYYYRAYHAADTIDTHMFKVLFEPVA
> AHJ59322 Salvia miltiorrhiza Tps-c 
MTSLFSLNLSRAPAIRRRLQLPAEVHLSEFFAVYAWLNSSTKPSPLTFQIQRKHLSKVTECRVASLDGIQVSEKDTPLRTPNEINKKIEDSIEYVKNLLMTSGDGRISVSPYDTSIAALIKDVKGRNAPQFPSCLEWIAQHQMADGSWGDEFFCIYDRIVNTLACVIALKSWNVHAHMIQKGVAYVNENVHKLKDGNLEHMTSGFEIVVPALVQRAKDLGIQGLPYDHPLINEIAITKEGRLKKIPKDMIYQTPTTLLFSLEGLGDLEWERILQLQSGDGSFLTSPSSTAHAFMQTKDAKCLKFIDNAVKNCNGGVPHTYPVDVFARLWAVDRLQRLGISRFFQQEIKYFLDHVNSVWTENGVFSGRDSQFCDIDDTSMGIRLLKMHGYNVDPNAVEHFKQQDGKFSCYGGQMIESASPIYNLYRAAQLRFPGEEILEEATKFAFNFLQEKIANNQLQEKWVISHHLIDEIKLGLKMPWYATLPRVEAAYYLRYYAGSDDVWIGKVFYRMPEISNDTYKELAVLDFNRCQAQHQFEWIYMQEWYHRSSVGEFGISKKDLLRAYFLAAATVFEPERTQERLAWAKTQLVSKMIASFVSNETTLSLDQRIALVTQLGHNFDGIDEIISAMKDHALAPTLLTTFQQLLDGFNRYTRHQLKNAWSQWFMKLRQGEANGGGDAELLANTLNICAGLIAFNEDVLLHHEYTTLSTLTNKICKRLSQIKDNKALEVVDGSIKDKELEQDMRALVKLALEENGGGGVDRNIKHTFLSVVKTFYYSAYHDDETTDAHIFKVLFEPVV
> AHJ59324 Salvia miltiorrhiza Tps-c 
MPLASNPVAFLPSSTAHGDLPAAAFSRSSAGCLQLCRPLTPTSSLQCNAISRPRTEEYIDVIQNGLPVIKWHEIVEDDAEKDSPKDKVGELRDAVRSMLRSMGDGEISISPYDTAWVALVADADGDRPQFPSSLHWISTNQLADGSWGDHATFSIFDRIINTLACVVALTSWDLHPDKTHKGILFIKKNIHRLEEENVEHMPIGFEVALPSLIDIAKQLQIDIPSDTRGLREIYARREIKLKKIPSDILHQMPTTLLHSLEGMPGLMWQKLLKLQSEDGSFLFSPSSTAFALQQTKDHNCLKYLTNHLIKFKGGVPNVYPVDLFEHLWAVDRLQRLGVSRYFQPEIEECVAYVYRYWTEKGICWARNSEIQDIDDTAMGFRLLRLHGYEVSADVFKHFESGGEFFCFKGQSTQAVTGMYNLYRAAQLIFPGENILEDAATFSAKFLQQKRANNELLDKWIITKDLPGEVGYALDVPWYASLPRVETRFYLEQYGGEDDVWIGKTLYRMPYVNNNKYLELAKLDYNNCQALHQQEWKDIQKWYRNSSLGEFGLSEGSLVQAYYVAAASIFEPQKSQERLAWAKTAILMQTITSHFHHSAEQKRVFLHEFQHATGGRYKTTRTLVGTLLRTLNQLSLDILLAHGCHIHQPLKNAWHKWIKTWEGGGGGAELLVQTLNLCGGGRRNRWESEELLSSHPKYEHLLKATVGVCDKLRRFQHRKDCNGCMGSDGGIRMLDIEAGMQELVKLVVTKSPGDLDSEIKQNFFMIARSYYYAAYCNPGTINFHIAKVLFERVQ
> AIE77090 Marrubium vulgare Tps-c 
MASTPTLNLSITTPFVRTKIPAKISLPACSWLDRSSSRHVELNHKFCRKLELKVAMCRASLDVQQVRDEVYSNAQPHELVDKKIEERVKYVKNLLSTMDDGRINWSAYDTAWISLIKDFEGRDCPQFPSTLERIAENQLPDGSWGDKDFDCSYDRIINTLACVVALTTWNVHPEINQKGIRYLKENMRKLEETPTVLMTCAFEVVFPALLKKARNLGIHDLPYDMPIVKEICKIGDEKLARIPKKMMEKETTSLMYAAEGVENLDWERLLKLRTPENGSFLSSPAATVVAFMHTKDEDCLRYIKYLLNKFNGGAPNVYPVDLWSRLWATDRLQRLGISRYFESEIKDLLSYVHSYWTDIGVYCTRDSKYADIDDTSMGFRLLRVQGYNMDANVFKYFQKDDKFVCLGGQMNGSATATYNLYRAAQYQFPGEQILEDARKFSQQFLQESIDTNNLLDKWVISPHIPEEMRFGMEMTWYSCLPRIEASYYLQHYGATEDVWLGKTFFRMEEISNENYRELAILDFSKCQAQHQTEWIHMQEWYESNNVKEFGISRKDLLFAYFLAAASIFETERAKERILWARSKIICKMVKSFLEKETGSLEHKIAFLTGSGDKGNGPVNNAMATLHQLLGEFDGYISIQLENAWAAWLTKLEQGEANDGELLATTINICGGRVNQDTLSHNEYKALSDLTNKICHNLAQIQNDKGDEIKDSKRSERDKEVEQDMQALAKLVFEESDLERSIKQTFLAVVRTYYYGAYIAAEKIDVHMFKVLFKPVG
> AKN91186 Salvia miltiorrhiza Tps-c 
MSFASNATGFRIPLTTCVYPSPILRFNAKVGSGSSYGTTEAQRNMKCVDGIGRSRVVAVAASGRTRDSNPEVESEKMKEMIRWMFRDMDDGEVSVSAYDTAWVALVEDIGGSGGPQFPTSLDWISDNQLDDGSWGDRKFVLYDRILNTLACVVALTTWKLHPHKCEKGLKFIRENIEKLDNEDEELMLVGFEVALPSLIDLAKKLGIEISDDSPCIKNIYAKRDSKLKEIPMDLLHKEPTSLLFSLEGMEGLDWEKLLTLRSEGSFLSSPSSTAYALQHTKDELCLDYLLKPVNKFNGGVPSTYPVDMFEHLWAVDRLQRLGISRYFQVEIGECLDYTFRYWTNEGISWARYTNIKDSDDTSMGFRLLRLHGYDISIDAFKAFEKGGEFWCMAGQMGHAVTGVYNLYRASQLMFPQEHILLDARNFSANFLHHKRLTNAIVDKWIISKDLPAEVGYALDVPFYASLPRLEARFFLEQYGGDDDVWIGKTLYRMLYVNSNTYLELAKLDYKHCQSVHQLEWKSMQKWYTDCNLGEFGLSEISLLLAYYIAASTAFEPEKSGERLPWATTIILVETIASQQLSNEQKREFVNEFENGSTINNRNGGRYKPRSRLVDVLINAITLVAQGRGISQQLSNAWQKWLKTWEGGGHQGEAEARLLIHTLHLSSGLDESSFSHPKYQQLLEVTSKVCHQLRLFQNRKVYDAQGCTSRLVTGTTFQTEAGMQELVKLVFPKTSDDMTSATKQSFFNIARSFYYTAYCHEGAIDSHIDKVLFEKIV
> APH81400 Salvia divinorum Tps-c 
MSFATSLPRPTTTGAAGFGLPLATCISLSVSHSFSPKFGICNNTSLRLKSKAGSGCYEGIHRSQLAASTILEGHTPINPEVESEKIRLIERIRLMFRSMDDGEISVSPYDTAWVALVEDIGGSGGPQFPTSLEWISNNQLDDGSWGDRKFVLYDRILNTLACVVALTTWKMHPNKCEKGLRFISDNIEKLADEDEELMPVGFEIALPSLIDLAKRLCIEIPDNSASIKNIYAKRDSKLKRIPMDLMHKKPTSLLFSLEGMEGLNWDKLLDFQSEGSFLSSPSSTAYALHHTKDELCLEYLLKAVKKFNGGVPNAYPVDMFEHLWSVDRLRRLGISRYFQVEIDECLDYVYRYWTNKGICWARNMCVQDSDDSSMGFRLLRLYGYDVSIDVFKQFEEGGQFCSIPGQMTHAITGMYNLYRASQLMFPQEHILADARNFTANLLHQKRVTNSIVDKWIITKDLPGEVAYALDVPFYASLPRLEARFFLEQYGGDDDVWIGKTLYRMLYVNCNTYLELAKLDYKHCQTVHQLEWNSMQTWYRECNLGEFGLSERSLLLAYYIAASTAFEPEKSSERLAWAITTILVETIMSQELSDEQKREFVDEFVNISIINNQNGGRYKPGNRLVEVLINTVTLMAEGRGTDQQLSNAWKNWLKTWEEGGDLGEAEARLLLHTIHLSSGLDESSFSHPKYQQLLEATSKVCHQLRLFQNLKANDAQGSTSRLVTVTTFQIEAGMQELVKLIFTKTLEDLTSATKQSFFNIARSFYYTAYCPADTIDSHINKVLFEKIV
> AHW04047 Plectranthus barbatus Tps-c 
MKMLMIKSQFRVHSIVSAWANNSNKRQSLGHQIRRKQRSQVTECRVASLDALNGIQKVGPATIGTPEEENKKIEDSIEYVKELLKTMGDGRISVSPYDTAIVALIKDLEGGDGPEFPSCLEWIAQNQLADGSWGDHFFCIYDRVVNTAACVVALKSWNVHADKIEKGAVYLKENVHKLKDGKIEHMPAGFEFVVPATLERAKALGIKGLPYDDPFIREIYSAKQTRLTKIPKGMIYESPTSLLYSLDGLEGLEWDKILKLQSADGSFITSVSSTAFVFMHTNDLKCHAFIKNALTNCNGGVPHTYPVDIFARLWAVDRLQRLGISRFFEPEIKYLMDHINNVWREKGVFSSRHSQFADIDDTSMGIRLLKMHGYNVNPNALEHFKQKDGKFTCYADQHIESPSPMYNLYRAAQLRFPGEEILQQALQFAYNFLHENLASNHFQEKWVISDHLIDEVRIGLKMPWYATLPRVEASYYLQHYGGSSDVWIGKTLYRMPEISNDTYKILAQLDFNKCQAQHQLEWMSMKEWYQSNNVKEFGISKKELLLAYFLAAATMFEPERTQERIMWAKTQVVSRMITSFLNKENTMSFDLKIALLTQPQHQINGSEMKNGLAQTLPAAFRQLLKEFDKYTRHQLRNTWNKWLMKLKQGDDNGGADAELLANTLNICAGHNEDILSHYEYTALSSLTNKICQRLSQIQDKKMLEIEEGSIKDKEMELEIQTLVKLVLQETSGGIDRNIKQTFLSVFKTFYYRAYHDAKTIDAHIFQVLFEPVV
> AHW04046 Plectranthus barbatus Tps-c 
MGSLSTMNLNHSPMSYSGILPSSSAKAKLLLPGCFSISAWMNNGKNLNCQLTHKKISKVAEIRVATVNAPPVHDQDDSTENQCHDAVNNIEDPIEYIRTLLRTTGDGRISVSPYDTAWVALIKDLQGRDAPEFPSSLEWIIQNQLADGSWGDAKFFCVYDRLVNTIACVVALRSWDVHAEKVERGVRYINENVEKLRDGNEEHMTCGFEVVFPALLQRAKSLGIQDLPYDAPVIQEIYHSREQKSKRIPLEMMHKVPTSLLFSLEGLENLEWDKLLKLQSADGSFLTSPSSTAFAFMQTRDPKCYQFIKNTIQTFNGGAPHTYPVDVFGRLWAIDRLQRLGISRFFESEIADCIAHIHRFWTEKGVFSGRESEFCDIDDTSMGVRLMRMHGYDVDPNVLKNFKKDDKFSCYGGQMIESPSPIYNLYRASQLRFPGEQILEDANKFAYDFLQEKLAHNQILDKWVISKHLPDEIKLGLEMPWYATLPRVEARYYIQYYAGSGDVWIGKTLYRMPEISNDTYHELAKTDFKRCQAQHQFEWIYMQEWYESCNMEEFGISRKELLVAYFLATASIFELERANERIAWAKSQIISTIIASFFNNQNTSPEDKLAFLTDFKNGNSTNMALVTLTQFLEGFDRYTSHQLKNAWSVWLRKLQQGEGNGGADAELLVNTLNICAGHIAFREEILAHNDYKTLSNLTSKICRQLSQIQNEKELETEGQKTSIKNKELEEDMQRLVKLVLEKSRVGINRDMKKTFLAVVKTYYYKAYHSAQAIDNHMFKVLFEPVA
> AUT77120 Vitex agnus castus Tps-c 
MASLSTPNINNTTFVNSKTQLPAVKVHLQKCYVGPWLNRGSKHMFTNYQFGHRQISKVAKYQASPDVVQVCDKVEHSTAQSFELVDKKIEDNIRYVKELLNSIDDGHISVSAYDTAWFALIRDLDGRDCPQFPSTIEWIADNQLADGSWGDEDFYSAYDRLINTLACVLALRTWNVHPEKSEKGISYIKENLHELEDAEAENMTCAFELLFPVLLKRAENLGINEIPYDAPIIKEIYNIRDTKLTRIPLEVLHERSTSILYGMEGLENLDLDWQKLMKLQTPEGSFLTSPAATAFAFMYTKDENCLKYIKYILDKFNGAAVDVYPVDLFARLWAVDRLQRLGISRFFESEIKDCLSYVHRFWTEKGIFSGRHALFHDLDDTSMGFRLLRQHGYDMDPNVFKHFQKDGRFHCLGGDMSDSLTVTYNLYRASQTQFPGEEILEEARNFCYNFLQDRAARNQLVDKWVISKHLADEMRTGLQLPWYASLPRVEARYYLQHYAGSGDVWLGKNFFRMEDISNDKYKEIAKLDFSRCQAQHQFEWTYMQGWYESSNVQEFGISRKDLLVAYFLAAATIFERERTKERIVWAKSHIVSRMIKSFFTNETTSLEEKVALLTGFEDNINGLHKITSAKREHEHVDILLATLHQLLGEFDEYASHQLKNAWRVWLTKLEQGEAGAEAELLVTTLNICAGHDIAFKEDILSQNEYKTLSNLTNKICQQLTQIQNKKVMETNDSNSIQDKEIEHDMQALVKSVLEEAVGIDRNIKQTFLSVAKTYYYGAYIAAETIDVHIFKVLFEPVI
> AUT77122 Vitex agnus castus Tps-c 
MCSLSTLSPNFSNAYGSKSVSSTASRFPCWQRSNETWKTQSREVIHWTYVVRCKEVLNEARQGHMNLPHVTLQNDLCEREALKEDMPLLNEYKMEECIRYIKNMLGSMDDGRITVSPYDTAWIALIRDIEGRDIPQFPSSLEWIANNQLSDGSWGDEQFFLAYDRLLNTLACVVALTYWKVHADKSEKGILFIKENISKLGDANVEQMTCGFEVVFPALLTKAKDLGIHGIPYDAPVMQEIFATKDRKMERVPKELLHKVPTCLLHNLEGLGNVDALGKLDWPKLLKLQTPKGSYITSPAASAFAVMETKDKDCLAFINYVVNKFNGGAPTVYPVDIYARLWAVDRLQRLGISRFFEPEIKNCLDYVYRFWTEKGVFSARESEFCDIDDTSMSIRLLRLHGYDIKPNALKHFKKDNMFTCYVGQGFESPSPIFNLYRASQVLFPGETILEEARDFSYNFLRERLEKNDLLDKWLISKHLPDEIKCGLEMPWYASLPRVEARFYIENYGVDDIWIGKSLYRMPEINDPVYLELAKLDYKRCQTQHQLEWRHIQQWYEDSSLEEFGISKKDLLLAYFLAAASIFEPGRSGQRLAWVKSQIMSHILTTYFSIKEASSSEQRKSSTKLENEQGRGQSRKTTIQRFITIFFGSLQEIMRDANEQIGKDISNLLFDIWRVWLEKLGEGNEEIQEVELLVSTINICGGHIASKDILSHSEYKTLSRLTNKICHQLRQLDMGNEELIAIEWRKNKTTDSIYREIEKDMQLLVQLVLQDSSNGISKDIKQTFLLAAKTFYYRAYFPTEQIGNHISKVLFEPVV
> AUT77123 Vitex agnus castus Tps-e 
MSLQLSNSLFFARKESHFRCFSHVSASLDTGVRRVTSAKIASTCFEETKERIADLIHKAELSVSTYDTAWVAMVPSPNSSQEPCFPDCLSWLLQNQCCDGSWACPHHHPLLKKDVLCSTLACVLALKKWGVGEEKINRGVHFIEHNFASAMEKCQISPMGFDIIFPAMLDYARDLLLNLRLEPTMLNDLIYKRGLELKRNQNHSAEREAYLAYVAEGMGKLQDLGSVMKHQRRNGSLFNSPSTTAAAFIAFPNSRCLTYLRSALKKFGSAVPAVYPLDIYLQLCTVDNLERLGISRYFQKEIQGVLDETYRCWLQGNEEIFMDAPTCALAFRVLRKNGYNVTSDPITKLLEECFSSSFCGNIKDINTTLGLYRASEFILYPDERDLEKQNLMLKNLLEQELSSDFIHSSQLGRNIDAEVKHALEYPFYADLDRIVNRRNIEHYNFDNTRILKTSYCSPNFGNKDFLFLSVKDYNECQAIHREELRELERWVIENRLDELRFARQKCAYCYFSAAATLFAPELSNARMSWAKNGVLTTVVDDFFDLGGSVEELKNLIQLVELWDVDVSTECSSQNVQIIFSALKCTICDIGDKGSKLQERSITNHIIDIWLDLLYSMMKETEWARDKYIPTMDEYISNAYVSFALGPIVLPALYLVGPKLSEEMVHHSEYHNLYKLMSTCGRLLNDIRGCERELKEGKLNAIPLYIINNGGEITKEAAASEMKSLIETHRRELLRLVLEGKNSVLPKSCKELFWHMSKVLHLFYSKDDGFTSQDLIKVVKAVIYEPIVLK
> AUT77124 Vitex agnus castus Tps-c 
MSLAYSQATSLLLSSTTRGGVPSLMHIPATNSPARINTGATPFWKLPFPARPLRQYKSITRARNQVILTAEKSVDVDTEKNTHHQKATAETTRELVERIRWMLQNMDDGELSVSPYDTAWVALVEDIGGSGRPQFPTSLEWISNNQYPDGSWGDRKFLFYDRILNTLACVVALKTWNMHPDKCEKGLKFIKENIHSLENENEEYMPVGFEVAFPSLIETAKKLGIEIPDDSPGMKDIYAKRHLKLKKIPMDLLHKMPTSLLFSLEGMKGLDWQKLLNLRFEGSFLSSPSSTAYALQHTKDELSLQYLLKAIKKFNGGVPNAYPVDMFEHLWSVDRLQRLGISRYFEPEIEECMKYAYRYWTDKGICWARNTNVQDVDDSSMGFRLLRLHSFPVTIDAFKQFEKGGEFCSIPGQSTHAITGMYNIFRASQVLFPGDHILADARKYSAKFLHQKRVNEAIVDKWIITKDLPGEVGYALDVPFYASLPRLEARFFLEHYGGDDDVWIGKTLYRMLYVNCDTYLELAKLDYNVCQAVHQHEWTNIRRWYKDCSVGEFRLAERSLLRAYYIAASTVFEPERSGERLAWAKTAILLETILSQKLHSEEKHTVVDEFKHGSISISGNGRRHQTRISLAETLIYTVNQLSSDIKQAHGRDIHQQLHHAWQKWLTTWEGRGNLGEAEAELLVRTLHLSSGLDESWFSHPKYQQLLEVTSKVCHQLRLFQNRKMHDPKGCTIDLVTGTTFQIEAGMQELVKLVFTKSSEDLDAHTKQSFFAIARSFYYTAYCDPEAIESHVDKVLFDKVV
> AZB50367 Ajuga reptans Tps-e 
MSLSFTIKVTPFSGQRVHSSTESFPIQQFPTITTKSAMAVKCSSLSTATVSFQDFVGKIRDTINGKVDNSPAATTIHPADIPSNLCVVDTLQRLGVDRYFQSEIDSVLNDTYRFWQQKGEDIFTDVACRAMAFRLLRVKGYEVSSDELASYAEQEHVNLQPSDITTVIELYRASQTRLYEDEGNLEKLHTWTSNFLKQQLQSETISDEKLHKQVEYYLKNYHGILDRAGVRQSLDLYDINQYQNLKSTDRFPTLSNEDLLEFAKQDFNFCQAQHQKELQQLQRWYADCKLDTLTYGRDVVRVASFLTAAIFGEPEFSDARLAFAKHIILVTRIDDFFDHGGSIEESYKILDLVKEWEDKPAEEYPSKEVEILFTAVYNTVNDLAEMAYIEQGRSIKPLLIKLWVEILTSFKKELDSWTEDTELTLEEYLASSWVSIGCRICSLNSLQFLGITLSEEMLSSEECMELCRHVSSVDRLLNDVQTFEKERLENTINSVSLQLAEAQREGRTITEEEAMSKIKDLADYHRRQLMQMVYKDGTIFPRQCKDVFLRVCRIGYYLYASGDEFTTPQQMMGDMKSLVYEPLNTSSS
> AZB50373 Origanum majorana Tps-e 
MVSACLKLKNNPFLDHRFRKSSNGFSVNFPATMLTTVKCSRDNSEDLIAKIKERMNEKFVTVPAREYSVIEHRNPKPAWCGGLQSKTVIEEEVCSRLFLVEHLQDLGVDRFFQSEIQHILHHTFRLWQQKDEQVFKDVTCRAMAFRLLRLEGYHVSSGELGEYVDEEKFFRTVRLEWRSTDTILELYKASQVRLPEDDNDNSNILKNLHEWTFIFLKEQLRRKTILDKGLERKVEFYLKNYHGILDAVKHRRSLDHTRFWKTTAYNPAVYDEDLFRLSAQDFMARQAQSQKELEMLLKWYDECRLDKMEYGRNVIHVSHFLNANNFPDPRLSETRLSFAKTMTLVTRLDDFFDHHGSREDSVLIIELIRQWNEPSTITTIFPSEEVEILYSALHSTVTDIAEKAYPIQGRCIKSLIIHLWVEILSSFMSEMDSCTAETQPDFHEYLGFAWISIGCRICILIAIHFLGEKVSQQMVMGAECTELCRHVSTIARLLNDLQTFKKEREERKVNSVIIQLKGDKISEEVAVSNIERMVEYHRKELLKMVVRREGSLVPKRCKDVFWKSCNIAYYLYAFTDEFTSPQQMKEDMKLLFRDPINCVPSIPS
> AZB50376 Salvia officinalis Tps-e 
MSLAFNAAVATFSGHRIRSRREILPGQGFPMITNKSSFAVKCNLTTTDLMGKITEKFKGRDSNFSAATAVQPAADIPSNLCIIDTLQRLGVDRYFQSEIDTILEDTYRLWQRKEREIFSDITIHAMAFRLLRVKGYVVSSEELAPYADQERINLQRIDVATVIELYRAAQERISEDESSLEKLHAWTATYLKQQLLTNSIPDKKLNKLVECYLKNYHGILDRMGVRQNLDLYDISHYQTLKAADRFSNLRNEDFLAFARQDFNICQEQHQKELQQLQRWYADCRLDTLKYGRDVVRVANFLTSAIIGDPELSEVRLVFAKHIVLVTRIDDFFDHGGSREESYKILELLKEWKEKPAAEYGSKEVEILFTAVYNTVNELAEMAHIEQGRSVKEFLIKLWVQIISIFKIELDTWSDETALTLDEYLSSSWVSIGCRICILMSMQFIGIKLSDEMLLSEECIDLCRHVSMVDRLLNDVQTFEKERKENTGNSVSLLLAANKDDSAFTEEEAITKAKEMAECNRRQLMKIVYKTGTIFPRKCKDMFLKVCRIGCYLYASGDEFTSPQQMMEDMKSLVYEPLTVDPLEAKNVSGK
> AZB50377 Ajuga reptans Tps-c 
MASLSTFHLYSSSLLHRKTLQSSPKLNLSSECFSTRTWMNSSKNLSLNYQVNQKIGKLTGTRVATVDAPQQLEHDDSTAKGHDIVDIETQDPIEYIRMLLNTTGDGRISVSPYDTAWIALIKDVEGRDFPQFPSSLEWIANHQLADGSWGDEGFFCVYDRLVNTIACVVALRSWNVHHDKSQRGIQYIKENVHQLKDGNAEHMMCGFEVVFPALLQKAKNMGIDDLPYEAPVIQDIYHTREQKLKRIPLEMMHKVPTSLLFSLEGLENLDWDKLLKLQSADGSFLTSPSSTAFAFMQTKDEKCFQFIKNTVETFNGGAPHTYPVDVFGRLWAVDRLQRLGISRFFEAEIADCLSHIHRYWNDKGLFSGRESDFVDIDDTSMGFRLLRMQGYDVSPNVLRNFKNGDKFSCYGGQTIESSTPIYNLYRASQFRFPGEEILEEADKFAHEFLSEQLGNNQLLDKWVISDRLQEEISIGLGMPFYATLPRVEASYYIQHYAGADDVWIGKTLYRMPEISNDTYLELARNDFKRCQAQHQFEWIYMQEWYESCNIEEFGISRKELLRVYFLACSSIFEVERTKERMAWAKSQIISRMITSFFNKQTTSSEEKETLLTEFRNINGLHKSNNTRDGDMNIVLATLHQFFAGFDRYTSHQLKNAWGVWLSKLQRGAVDGGADAELITTTINVCAGHIALKEDILSHDEYKTLTDLTSKICQQLSHIQNEKVVEIDGGITAKSRLKNEELQRDMQSLVKLVLEKSVGLNRNIKQTFLTVAKTYYYRAYNAEETMDAHIFKVLFEPVA
> AZB50378 Ajuga reptans Tps-c 
MSFASQATSLLSSPNRLGHVPTPSSPARFAAGGAPFWKILFTARSNGQYKAISRARNQGNVEYIDEIQKGPQVVLEAENSLEDDTQKDTDQIRELVENVRVKLQNIGGGGISISAYDTAWVALVEDINGSGQPQFPTSLDWISNHQFPDGSWGSSKFLYYDRILCTLACIVALKTWNVHPDKYHKGLDFIRENIHKLADEEEVHMPIGFEVAFPSIIETAKKVGIEIPEDFPGKKEIYAKRDLKLKKIPMDILHKMPTPLLFSIEGMEGLDWQKLFKFRDDGSFLTSPSSTAYALQQTKDELCLKYLTDLVKKDNGGVPNAFPVDLFDRNYTVDRLRRLGISRYFQPEIEECMKYVYRFWDKRGISWARNTNVQDLDDTAQGFRNLRMHGYEVTLDVFKQFEKCGEFFSFHGQSSDAVLGMFNLYRASQVLFPGEHMLADARKYAANYLHKRRLNNRVVDKWIINKDLEGEVAYGLDVPFYASLPRLEARFYIEQYGGSDDVWIGKALYRMVNVSCDTYLELAKLDYNKCQSVHQNEWKSFQKWYKSCSLGEFGFSEGSLLQAYYIAASTIFEPEKSGERLAWAKTAALMETIQQLSSQQKREFVDEFKHKNILKNENGERYRSSTSLVETLISTVNQLSSDILLEQGRDVHQELCHVWLKWLSTWEERGNLVEAEAELLLRTLHLNSGLDESSFSHPKYQQLLEVSTKVCHLLRLFQKRKVYDPEGCTTDIATGTTFQIEACMQELVKLVFSRSSEDLDSLTKLRFLDVARSFYYTAHCDPQVVESHIDKVLFEKVV
> AZB50380 Hyptis sauveolans Tps-c 
MAYMISISNLNCSSLLNTNLSAKIQLHQGLKGTWLKTSKRMCMDQQVHGKQIAKVIESRVTDKDVSTAQDFEVLKVNRVEDLISSIKSSLKTMEDGRISVSPYSTSWIALIPSIDGRQTPQFPSSLEWIVKHQLSDGSWGDALFFCVYDRLVNTIACIIALHTWKVHADKVKKGVSFVKENIWKLEDANEVHMTSGFEVIFPILLRRARDMGIDGLPSDDTPVVRMISAARDHKLKKIPREVMHQVTTTLLYSLEGLEDLDWSRLFKLQSADGSFLTSPSSTAFAFMQTNNHNCLRFITSVVQTFNGGAPDNYPIDIFARLWAVDRLQRLGISRFFEQEINDCLSYVYRFWNANGVFSAGATNFCDLDDTSMAFRLLRLHGYDVDPNVLRKFKEGDRFCCHSGEVAMSTSPTYALYRASQIQFPGEEILDEAFSFTRDYLQDWLARDQVLDKWIVSKDLPDEIKVGLEVPWYASLPRVEAAYYMQRHYGGSTDAWVAKTCYRMPDVSNDDYLELARLDFKRCQAQHQSELSYMQRWYDSCNVEEFGISRKELLVAYFVAAATIFEPERATERIVWAKTEIVSKMIKAFFGEDSLDQKTMLLKEFRNSINNGSHRFMKSEHRIVNILLQALQELLHGSDDCRIGQLKNAWYEWLMKFEGGDEASLWGEGELLVTTLNICTAHFLQHHDLLLNHDYITLSELTNKICLKLSQIQVGEMNEMREDMQALTKLVIGESCIVNKNIKQTFLAVAKTFYYRAYFDADTVDLHIFKVLFEPIV
> AZB50381 Leonotis leonorus Tps-c 
MASTASTLNLTINSTPFVSTKTQAKVSLPACLWMQDRSSSRHVSLKHKFCRNQQLKCRASLDVQQVRDEVFSTAQSPESVDKKIEERKKWVKNLLSTMDDGRINWSAYDTAWISLIKEFEGRDAPQFPSTLMRIAENQLADGSWGDPDYDCSYDRIINTLACVVALTTWNAHPEHNKKGIKYIKENMYKLEETPVVLMTSAFEVVFPALLNRAKNLGIQDLPYDMPIVKEICKIGDEKLARIPKKMMEKEPTSLMYAAEGVENLDWEKLLKQRTPENGSFLSSPAATAVAFMHTKDENCLRYIMYLLDKFNGGAPNVYPIDLWSRLWATDRIQRLGISRFFKEEIKEILSYVYSYWTDIGVYCTRDSKYADIDDTSMGFRLLRMHGFKMDPNVFKYFQKDDRFVCLGGQMNDSPTATYNLYRAAQYQFPGEKILEDARKFSQEFLQHCIDTNNLLDKWVISPRFPEELKFGMEMTWYSCLPRIEARYYVQHYGATEDVWLGKTFFRMEEISNENYKELAKLDFSKCQAQHQTEWIHMQEWYESSNAKEFGISRKDLLFAYFLAAASIFETERAKERILWAKSQIICKMVKSYLENQTASLEHKIAFLTGFGDNNNGLHTINKGSGPVNNVMRTLQQLLGEFDGYISSQLENAWAAWLTKLEQGEANDGELLATTLNICSGRIVYNEDTLSNKEYKAFADLTNKICQNLAQIQNKKGDEIKDPNEGEKDKEVEQGMQALAKLVFEESGLERSIKETFLAVVRTYHYGAYVADEKIDVHMFKVLFEPVE
> AZB50382 Nepata mussinii Tps-c 
MTSISSLNLSNAAAARRRLQLPANVHLPEFHSVCAWLNSSSKHDPFSCRIHRKQKSKVTECRVASVDASPVSDHKMSSPVQTQEEANKNMEESIEYIKNLLMTSGDGRISVSAYDTSIVALIKDIEGRDAPQFPSCLEWIGQNQKADGSWGDDFFCIYDRFVNTLACIVALKSWNLHPHKIQKGVTYIKKNVHKLKDGRPELMTSGFEICVPAILQRAKDLGIQDLPYDDPMIKQITDTKERRLKKIPKDFIYQLPTTLLFSLEGQENLDWEKILKLQSADGSFLTSPSSTAAVFMHTKDEKCLKFIENAVKNCDGGVPHTYPVDVFARLWAVDRLQRLGISRFFQPEIKYFLDHIQSVWTENGVFSGRDSQFCDIDDTSMGIRLLKMHGYKIDPNALEHFKQEDGKFSCYGGQMIESASPIYNLYRAAQLRFPGEEILEEAIKFSYNFLQEKLAKDEIQEKWVISEHLIDEIKIGLKMPWYATLPRVEAAYYLDYYAGSGDVWIGKTFYRMPEISNDTYKEMAILDFNRCQAQHQFEWIYMQEWYESSNVKEFGISKKELLVAYFLAASTIFEPERAQERIMWAKTKIVSKMIASSLNKQTTLSLDQKTALFTQLEHSLNGLDSDEKDNGVAETKNLVATFQQLLDGFDKYTRHQLKNAWSQWLKQVQQGEATGGADAELEANTLNICAGHIAFNEQVLSHNEYTTLSTLTNKICHRLTQIQDKKTLEIIDGGIRYKELEQEMQALVKLVVEENDGGGIDRNIKQTFLSVFKNYYYSAYHDAHTTDVHIFKVLFGPVV
> AZB50385 Pogostemon cablin Tps-c 
MSFASQSHVAFVLRRPSAVAPPPPTRIPTTAALSPLKPGDFSHGRSSFMPTSIKCNAISTSRVEEYKYTDDHNQSGLLEHDGLISDKINELVTKIQLMLQNMDDGEISISPYDTAWVSLVEDVGGNDRPQFPTSLEWISNNQLPDGSWGDPNAFLVHDRILNTLACVVALKSWKMHPHKCNRGVSFVRENIYRMDDEKEEHMPNGFEVVFPALLQKAKTLNIDIPYEFPGIQKFYAKRDLKFARIPMDILHSVPTTLLFSLEGVRCGLDLDWGKLLELQAADGSFLYSPSSTAFALEQTKDQNCLKYLSKLVRKFDGGVPNVYPVDLFEHNWAVDRLQRLGISRYFTPEINQCLDYSYRYWSNSKGMYSASNSQIQDVDDTAMGFRLLRLNGYDVSTQGFRQFEAGGDFFCFAGQSSQAVTGMYNLYRASQVMFPGEKLLEDAKKFSTNFLQQKRANNQLTDKWVIAKDVPAEVGYALDIPWYASLPRLEARFFIQQYGGDDDVWIGKTLYRMGYVNNNTYLELAKLDYNTCQRLHQHEWITIQRWYEINLKITSVGLSKRGVLLSYYLAAANLFEPQNSTHRIAWAKTSILVSAIQLSPLQKRDFINQFHRSTANNGYETSNVLVKSVIKGVHELSMDAMLTHNKDIHRQLFNAWRKWMSVWEEGGDGEAELLLSTLNTCDGVDESTFSDPKYEHLLEITVRVTHQLHLIQNAETKRVGDREEIDLSMQQLVKLVFTKSSSDLDSCIKQRFFAIARSFYYVAHCDPEMVDSHIAKVLFERVM
> Sm112927 Selaginella moellendorffii Tps-h 
MIEEMRKLLASLDDGEISPSAYDTAWVGRIPSQSNSTCPEFPETLEWIAHNQLPDGSWGDRNHFQIYDRVLSTVSCLVALKTWNLGHDNINKGSERFLKQNIYKLTKDKGDLLCGFELIFMTMLEEAKQKGLDIPIDIPALKILQGYRQKKLQKIPLEMVHSIPTTILYSLEGLQDHINWEKILQFIGTDGSFLSSPSATACVYMHTKDARCLEYLKGVVKKVKNSVPCQYAIDLFERLWIVDTLERLGIDRYFQPEIKNILDYVYKYWSDKKGIGWGRDSYLKDIDDTSMGFRLLRLHGYKVTPDVFLNFMSSEDKFFCFPGESYHGASDIFNLYRASQVAFANDNILTKAKNYAHKYLSQLDKAYLDKWSAKKNFFQEVEFELSNQWNSCLPRAYSKSYIHNYGPNDIWIAKTIYRLPFVNNELFINLAKEDFNACQSIHQSEIQTLLRWWAALKFGDLPFFGDKVVTAHFSIASCMFEPEFSELRLFYTKYALLSSTLDDLADYYGSPAQTRCILEAIRSWDPSLVSHLSEEVQICFSGLYRTINEMVKSASKVQTGSSIDIREHMQEQLISAQLVDAEWMERKHIPSFETYLSNATVSVGMQDLLLSSIFFCGESISKHLMQEIKNSRCLQLTCLIARLCNDIGTYQFEREKGEVASSITCYMRENPGITESQAIEHLQGIIDESWKELTEEFLTPSQIPRSIKRLMFETARIFQFIYPKKDNFKDPSKAMASLIQNVLYKAAE
> Sm124329 Selaginella moellendorffii Tps-h 
MQAYDTRESPSCKKLPDLINEVRQMLRLVSDGNISMSPYDTAWVARVPSPLNSQQPEFPQCLDWIVENQRQDGSWGDEVFNIYDRILCTLSCILALKTWNIHDDVIATGKSNILASTEDKGDLLVGFELIFPPMVEEAKSQGLRIPSNHLFIQLLEELREAKLKGISLDTIHSAPTTVLFSLEGLQECIDWTQILTLQSEDGSFLTSPSSTACVYLHTKDEKCLTYLRNLVKLHKNAVPDFYPLDMFERLWVVDTLQRLGIDRFFKQEIKEILDYVYRYWDDKKGIGWARNVSVPELDCSGMGFRLLRLNGYDVSADVFTNFMKDGKFFCFSGERSHGISDVFSLFRASQVAYPKEAILDQAHAYSQQYLSHLHDHGLDKWAFKNDLSGEVTFELNNAFCSCPPRLYAKSYISKYGTDDSWIAKTIYRLPNVNNAAFLEMAKQDYDFCRSVLQDETAELSRWWSSTGISFTSKRVKLTDHLVNRLHFQIAAYIFEPELSAMRLAYTKAACLVVACDDLADHFLDAREYQELVASIERWDDPSATKLTDDAKSFYHAVYTTLNELMQEASKACVSTSGIISRQFAVYAKSVVGEVTQRGNTSMPTLEEYLKKSRPRTGIPAVIICSLPFCGIDMDLETLERASNCKEMELTCDIIRLSNDLATYKVEMENGLSISSITAYLNYCPETSKEDAVKKVTEILDQKTKELIQVYTQQSKDGLPQLVRRIIFETARTARLVYANGIKESRDELKLPGDDMQTVIRNIIGTKGDVEPSHIN
> Sm402349 Selaginella moellendorffii Tps-h 
MLMELMQFSSIDDDDDFVQSTMSSDGNRLQHCRSVIVELLLLARRERRAGGRKVGPGVRSAQQAGGLVVSASGIFCIIVSSKPQSDFLSGVFDFSNPPTGRSLPHSHELLPPLGTLEAVVVGCLLVGAGDLVEKGKLSSSLDCDCDCGCGGKFAISGDDDKLLLALLYWCGSMLNLSISLCRTRTSYNVETTLTLREGIQGENRSLQRAADDGRSDCLVISRFEGSACIIHLASGERSPARSAFLFSQRECENRSPRTRQNFLLACRTGQNESTGEHETTELERKGCKCTRPGDVGVYYYFYEIFRNAAELAAAENGRMGVGDGSVGIVSFLWQPLLGQRSRVLERSFANFDDDFSLGVADTLFVNRSRVETGSYSWSLFLASYRSFSHGSKRNKTPPNTQPASTLDAAAKMLQHGGDAFEIATDSQTSVVVTSCTGSFLLKGQNQGRREGKAFAMAKVLFSSFQQTGISGSLKSGQLSGVFINGTNLKSNAHAKRFRKNSTSSITISCCASNSPTLENTKLAEAPEKRQKKKQLPYQGILHVPGDRVEELDTRETSLLVAEVKGWLMKLASGKGEISPSAYDTAWVARIPSESDSSLPEFPEALEWIINSQLPDGSWGDDRHLQLYDRVLSTLSCLVTLKTWDIGHNSIAQGTKFLRENMIKLKQDDGDLLSGFEVTFPMMLHEAKQLGLDIPYETEFTRLLEISTKKKLAKIPLDKIHSAPTTLLYSLEGLQDLEIDWQKILKLQSKDGSFLSSPSSTACVYLKTKDRKSLQYLQNAMEDQNYAVPCHYPIDLFESLWVVDTIERLGIDVFFRDEIKAVLDYVYSFWTNEGIGWGSTCLVNDIDDTAMAFRILRMHGYNVSPDAFNQFWLPGDKFCCFVGELSHGVSEMLNLHRASQVDFPNEAILTKTFKYSHDYLLNVDSAHMDKWATKKNLMGEVAFELANPFHDCLPRIYNNAYIKHYGMDDLWIAKTIYRQLANRYAQQCQSYQPSELTELVNWWHSSRFEDVPSTRLTANIDMLPYIYYVICATFHEQEFAQLRVFFSKACCLNTLFDDLMDCATSIEELDRLQNVIERWDISLSHELPLEYRIPFQEFYNTVLVMTEAASKIHKNLSPEFICKYLSGIYTKLIKSEIADARWKIEGYIPSFEEYMENAEVSISTWVHIEMKLGQPTQGVSCYMKEHPGATEEDALVYLQSLLEKTKRELNESYFITHENDLPKNIKRFNFEMVRMMLITYNETRQLSKTD
