# Supplementary material for: Comparative Genome-Wide Analysis of Two Caryopteris x Clandonensis Cultivars: Insights on the Biosynthesis of Volatile Terpenoids
Source: Plants (Basel). 2023 Feb 1;12(3):632. doi: 10.3390/plants12030632 (PMC9921992; doi:10.3390/plants12030632)
Supplement: Supplementary file 1 [file plants-12-00632-s001.zip › Supplemental_tables_revised.xlsx]

## Sheet: Table S1
GC-MS Headspace mean area (n=3) with standard deviation
TOP 30 molecules identified via NIST/EPA/NIH MS library version 2.0
Cultivar Dark Knight	mean area	std.dev.		Cultivar Good as Gold	mean area	std.dev.
α-pinene	3597319447	6.08534e+08		D-limonene	3.56515e+09	1.09905e+09
trans-pinocarveol	1.22135e+09	1.26487e+08		τ-muurolol	1.07448e+09	2.89176e+08
Pinocarvone	1111472242	1.40574e+08		Cubebol	9.86902e+08	3.03661e+08
Tetracyclo[6.3.2.0(2,5).0(1,8)]tridecan-9-ol, 4,4-dimethyl-	1.04481e+09	4.86557e+07		1,3,8-p-menthatriene	8.21975e+08	2.79524e+08
Caryophyllene oxide	1.01219e+09	1.03867e+08		Verbenene	7.9853e+08	2.78044e+08
β-pinene	6.88288e+08	1.27687e+08		Carvone	6.96573e+08	5.56831e+07
Longipinocarvone	6.67791e+08	3.49183e+07		trans-carveol	6.29655e+08	4.05721e+07
(E,E)-α-farnesene	5.79735e+08	1.84434e+08		cis-p-mentha-1(7),8-dien-2-ol	5.955e+08	2.80573e+08
Myrtenal	4.98741e+08	2.44712e+07		Caryophyllene oxide	5.0264e+08	4.98709e+07
(-)-myrtenol	3.96728e+08	2.30146e+07		α-copaene	5.00961e+08	2.40796e+08
trans-verbenol	3.11174e+08	7.27814e+06		β-pinene	4.61736e+08	9.87688e+07
Isoaromadendrene epoxide	235202285	2.67164e+07		1,3,8-p-menthatriene	4.37242e+08	1.51734e+08
α-campholenal	197307453	332703		β-copaene	4.35392e+08	1.66256e+08
Verbenone	1.73864e+08	2.16047e+07		cis-p-mentha-2,8-dien-1-ol	4.32593e+08	1.1635e+08
Hexanoic acid, 2-ethyl-, 1,2-ethanediylbis(oxy-2,1-ethanediyl) ester	157169842	2.06458e+07		trans-p-mentha-1(7),8-dien-2-ol	4.2667e+08	1.46233e+08
α-copaene	152642490	3.54406e+07		Cedrol	3.90496e+08	6.54508e+07
Caryophyllene	134174137	1.14064e+08		α-cubebene	3.74286e+08	1.36186e+08
Isoaromadendrene epoxide	1.30407e+08	1.9235e+07		cis-carveol	3.49176e+08	3.4366e+07
Terpinen-4-ol	1.19303e+08	2.99877e+07		trans-p-mentha-2,8-dien-1-ol	3.39669e+08	9.78139e+07
o-cymene	1.11913e+08	2.48773e+06		trans-calamenene	2.63741e+08	9.67561e+07
Benzoic acid, 2-ethylhexyl ester	1.04964e+08	3.43945e+06		α-cubebene	2.20184e+08	6.75187e+07
D-limonene	102879010	2.34029e+07		α-pinene	1.89871e+08	7.59339e+07
cis-sabinene hydrate	1.0082e+08	5.63249e+06		Longipinocarvone	1.89455e+08	4.73892e+07
Longipinocarvone	1.00336e+08	1.53228e+07		Hexanoic acid, 2-ethyl-, 1,2-ethanediylbis(oxy-2,1-ethanediyl) ester	1.57944e+08	2.09977e+07
Sabinene	9.4612e+07	8.78718e+06		α-cubebene	1.57764e+08	4.19468e+07
trans-carveol	8.8587e+07	6.02136e+06		1-epi-cubenol	1.51083e+08	1.94091e+07
1,4-p-Menthadien-7-ol	8.38584e+07	9.79181e+06		Ledol	1.42119e+08	3.74329e+07
cis-α-terpineol	7.25197e+07	3.03004e+06		β-cedrene	1.39067e+08	4.9241e+07
Pentacosane	6.67127e+07	7.81257e+06		trans-cadina-1(6),4-diene	1.29901e+08	2.58815e+06
Cultivar Hint of Gold	mean area	std.dev.		Cultivar Pink Perfection	mean area	std.dev.
D-limonene	1.16139e+09	5.19762e+08		D-limonene	4.89166e+09	5.84981e+08
trans-Carveyl acetate	1.15729e+09	5.17862e+08		cis-p-mentha-1(7),8-dien-2-ol	1.79565e+09	1.49807e+08
σ-cadinene	6.06243e+08	1.17583e+08		trans-p-mentha-1(7),8-dien-2-ol	1.51906e+09	3.09957e+08
Cubebol	5.29158e+08	1.42495e+08		trans-p-mentha-2,8-dien-1-ol	1.18063e+09	1.99846e+08
α-cadinol	4.80769e+08	9.62014e+07		Caryophyllene oxide	9.57514e+08	1.28697e+08
Cedrol	4.18239e+08	8.20099e+07		trans-carveol	8.59877e+08	1.16082e+08
trans-carveol	4.16186e+08	1.24105e+08		cis-p-mentha-2,8-dien-1-ol	7.90643e+08	1.23443e+08
Carvone	4.12375e+08	3.23648e+08		Carvone	7.84792e+08	1.45716e+08
Caryophyllene oxide	3.81592e+08	6.14228e+07		Tetracyclo[6.3.2.0(2,5).0(1,8)]tridecan-9-ol, 4,4-dimethyl-	5.47994e+08	8.52426e+07
1,3,8-p-menthatriene	2.96208e+08	1.35711e+08		α-pinene	5.20974e+08	8.15333e+07
1,3,8-p-menthatriene	2.92687e+08	1.27606e+08		β-pinene	3.8243e+08	5.77267e+07
α-cubebene	2.10454e+08	8.83617e+07		4,6,6-Trimethyl-2-(3-methylbuta-1,3-dienyl)-3-oxatricyclo[5.1.0.0(2,4)]octane	3.75428e+08	6.04676e+07
β-copaene	1.986e+08	8.05056e+07		cis-carveol	3.08138e+08	5.97373e+07
trans-p-mentha-1(7),8-dien-2-ol	1.92519e+08	8.95874e+07		1,3,8-p-menthatriene	2.69397e+08	5.07496e+07
cis-p-mentha-1(7),8-dien-2-ol	1.89655e+08	1.40902e+08		Caryophyllene	2.51591e+08	1.07494e+08
1,3,8-p-menthatriene	1.85214e+08	9.01831e+07		α-copaene	2.32627e+08	7.66199e+07
cis-p-mentha-2,8-dien-1-ol	1.76961e+08	7.89767e+07		Isoaromadendrene epoxide	2.15157e+08	3.14877e+07
trans-carveol	1.38072e+08	7.10847e+07		Isoaromadendrene epoxide	1.63146e+08	2.29753e+07
α-copaene	1.21182e+08	6.7173e+07		Bicyclo[3.1.1]hept-2-ene-2-methanol, 6,6-dimethyl-	1.49636e+08	3.57622e+07
α-cubebene	1.17205e+08	2.58843e+07		Hexanoic acid, 2-ethyl-, 1,2-ethanediylbis(oxy-2,1-ethanediyl) ester	1.35731e+08	5.07106e+07
trans-p-mentha-2,8-dien-1-ol	1.16138e+08	5.43508e+07		Perilla aldehyde	1.2987e+08	3.62845e+07
β-cedrene	1.11903e+08	2.39877e+07		α-humulene epoxide	1.14376e+08	1.36939e+07
Limonene-1,2-diol	1.11345e+08	3.48118e+07		Ledene oxide-(II)	1.04941e+08	6.12481e+07
cis-calamenene	1.10459e+08	2.74423e+07		4-Isopropenylcyclohexanone	9.57088e+07	2.92669e+07
β-pinene	1.10289e+08	6.43731e+07		Muurola-4,10(14)-dien-1-beta-ol	9.51163e+07	2.73902e+07
α-cubebene	9.75275e+07	2.92104e+07		trans-pinocarveol	9.11515e+07	4.04087e+07
1-epi-cubenol	9.3771e+07	1.97568e+07		2-Isopropenyl-5-methylhex-4-enal	8.77561e+07	1.28352e+07
3,7,7-Trimethyl-1-penta-1,3-dienyl-2-oxabicyclo[3.2.0]hept-3-ene	9.25936e+07	2.07195e+07		Benzoic acid, 2-ethylhexyl ester	7.97566e+07	1.74795e+07
trans-cadina-1(6),4-diene	8.82194e+07	1.35309e+07		cis-limonene oxide	7.93481e+07	2.41508e+07

## Sheet: Table S2
Data_Pink_Perfection_COG
INFORMATION STORAGE AND PROCESSING		count
Pink Perfection	Translation, ribosomal structure and biogenesis	1239
Pink Perfection	RNA processing and modification	962
Pink Perfection	Transcription	2862
Pink Perfection	Replication, recombination and repair	9279
Pink Perfection	Chromatin structure and dynamics	296
METABOLISM		count
Pink Perfection	Energy production and conversion	996
Pink Perfection	Carbohydrate transport and metabolism	1674
Pink Perfection	Amino acid transport and metabolism	961
Pink Perfection	Nucleotide transport and metabolism	183
Pink Perfection	Coenzyme transport and metabolism	742
Pink Perfection	Lipid transport and metabolism	988
Pink Perfection	Inorganic ion transport and metabolism	653
Pink Perfection	Secondary metabolites biosynthesis, transport and catabolism	1205
CELLULAR PROCESSES AND SIGNALING		count
Pink Perfection	Cell cycle control, cell division, chromosome partitioning	492
Pink Perfection	Nuclear structure	57
Pink Perfection	Defense mechanisms	248
Pink Perfection	Signal transduction mechanisms	3535
Pink Perfection	Cell wall/membrane/envelope biogenesis	386
Pink Perfection	Cell motility	2
Pink Perfection	Cytoskeleton	323
Pink Perfection	Extracellular structures	58
Pink Perfection	Intracellular trafficking, secretion, and vesicular transport	1043
Pink Perfection	Posttranslational modification, protein turnover, chaperones	2517
POORLY CHARACTERIZED		count
Pink Perfection	General function prediction only	0
Pink Perfection	Function unknown	10620
Pink Perfection	not annotated	2136
TOTAL		count
Pink Perfection	Information storage and processing	14638
Pink Perfection	Cellular processes and signaling	8661
Pink Perfection	Metabolism	7402
Pink Perfection	Poorly characterized	12756

## Sheet: Table S3
Data_Dark_Knight_COG
INFORMATION STORAGE AND PROCESSING		count
Dark Knight	Translation, ribosomal structure and biogenesis	1225
Dark Knight	RNA processing and modification	989
Dark Knight	Transcription	2890
Dark Knight	Replication, recombination and repair	9649
Dark Knight	Chromatin structure and dynamics	289
METABOLISM		count
Dark Knight	Energy production and conversion	921
Dark Knight	Carbohydrate transport and metabolism	1636
Dark Knight	Amino acid transport and metabolism	937
Dark Knight	Nucleotide transport and metabolism	193
Dark Knight	Coenzyme transport and metabolism	757
Dark Knight	Lipid transport and metabolism	1012
Dark Knight	Inorganic ion transport and metabolism	666
Dark Knight	Secondary metabolites biosynthesis, transport and catabolism	1183
CELLULAR PROCESSES AND SIGNALING		count
Dark Knight	Cell cycle control, cell division, chromosome partitioning	510
Dark Knight	Nuclear structure	53
Dark Knight	Defense mechanisms	231
Dark Knight	Signal transduction mechanisms	3495
Dark Knight	Cell wall/membrane/envelope biogenesis	382
Dark Knight	Cell motility	2
Dark Knight	Cytoskeleton	332
Dark Knight	Extracellular structures	59
Dark Knight	Intracellular trafficking, secretion, and vesicular transport	1075
Dark Knight	Posttranslational modification, protein turnover, chaperones	2514
POORLY CHARACTERIZED		count
Dark Knight	General function prediction only	1
Dark Knight	Function unknown	10673
Dark Knight	not annotated	2066
TOTAL		count
Dark Knight	Information storage and processing	15042
Dark Knight	Cellular processes and signaling	8653
Dark Knight	Metabolism	7305
Dark Knight	Poorly characterized	12740

## Sheet: Table S4
Data_Pink_Perfection_GO_cluster				Biological Processes
TermID	Name	Value	LogSize	Frequency	Uniqueness	Dispensability	PC_0	PC_1	PC3_0	PC3_1	PC3_2	Representative
GO:0000003	reproduction	321	5.34217	0.729005	1	0	-3.51446	6.3805	-4.9931	1.02039	4.03517	null
GO:0005975	carbohydrate metabolic process	190	6.2371	5.7235	0.959064	0.0992918	-1.24923	-7.39146	4.18966	-2.19471	-5.36606	null
GO:0006091	generation of precursor metabolites and energy	56	5.96557	3.06288	0.960158	0.0984557	0.77521	-7.4543	5.96553	-2.70369	-1.56185	null
GO:0006139	nucleobase-containing compound metabolic process	989	6.85668	23.8365	0.903583	0.377757	-2.72075	-5.25741	2.07298	-5.0649	-3.34845	null
GO:0006259	DNA metabolic process	230	6.22344	5.5462	0.903313	0.537122	-3.8874	-4.58823	0.735393	-5.22488	-4.37101	null
GO:0006412	translation	76	6.17622	4.97487	0.890718	0.0955036	-4.17991	-4.96538	0.171052	-5.60498	-3.85199	null
GO:0006629	lipid metabolic process	304	6.13613	4.53617	0.960637	0	0.337613	-4.938	3.72188	-5.15973	0.975918	null
GO:0006810	transport	763	6.73772	18.1251	0.948352	0.526104	-6.70247	-1.15235	-0.0118609	0.747907	5.56385	null
GO:0006811	ion transport	289	6.20536	5.32012	0.952731	0.599051	-6.81925	-0.89954	0.446197	0.400802	5.56791	null
GO:0006950	response to stress	446	6.15852	4.77618	0.89642	0	6.34762	0.451784	-5.89025	-0.184503	-3.24971	null
GO:0006996	organelle organization	472	6.04799	3.70293	0.87299	0	0.763272	6.36732	-0.291236	6.01321	-2.49258	null
GO:0016043	cellular component organization	979	6.37209	7.80998	0.873167	0.730549	null	null	null	null	null	6996
GO:0007005	mitochondrion organization	60	5.04925	0.371366	0.888394	0.622963	0.415064	6.1089	0.138506	5.77917	-3.15326	null
GO:0007010	cytoskeleton organization	125	5.48418	1.01097	0.879323	0.595827	0.496365	6.46846	0.29077	5.88962	-2.70748	null
GO:0007028	cytoplasm organization	7	3.0013	0.00332222	0.924961	0.345469	-0.259309	6.44807	0.309333	6.15967	-1.50221	null
GO:0007049	cell cycle	288	5.73999	1.822	0.990385	0.0117185	6.7231	-3.89948	4.83118	2.63696	-4.6216	null
GO:0007154	cell communication	428	6.4217	8.75503	0.988137	0.0149279	0.848687	0.829502	3.89706	3.87473	2.87297	null
GO:0007165	signal transduction	334	6.39023	8.14306	0.845606	0.590163	5.71063	1.37596	-5.64042	1.21501	-2.57286	null
GO:0007267	cell-cell signaling	63	5.14875	0.466994	0.965579	0.00987693	4.25374	3.20828	-5.76318	3.50274	0.468855	null
GO:0007275	multicellular organism development	732	5.63277	1.4234	0.86462	0	-6.38477	2.69953	5.32023	-0.700985	2.76147	null
GO:0009653	anatomical structure morphogenesis	306	5.43461	0.90192	0.895762	0.822921	null	null	null	null	null	7275
GO:0009790	embryo development	87	4.90352	0.265509	0.879825	0.7241	null	null	null	null	null	7275
GO:0030154	cell differentiation	321	5.59551	1.30638	0.886765	0.828596	null	null	null	null	null	7275
GO:0007610	behavior	19	4.53603	0.113914	0.945098	0.640865	-6.5015	2.47496	5.44568	-0.30616	2.59698	null
GO:0008037	cell recognition	9	4.45258	0.0940003	0.99292	0.00833462	2.5983	-7.13056	-0.592811	2.19457	-7.48791	null
GO:0008150	biological_process	7406	7.47944	100	1	0	5.63731	-5.21283	0.549618	5.15226	3.55066	null
GO:0008152	metabolic process	2997	7.28886	64.4792	1	0	5.86651	5.03802	-3.22788	4.57325	3.32556	null
GO:0008219	cell death	109	5.02634	0.352285	0.99198	0.00956567	4.21278	-6.45346	2.83362	1.0782	-6.93114	null
GO:0008283	cell population proliferation	40	4.56711	0.122365	0.992751	0.00855437	4.31991	6.16654	-2.55035	-3.94793	4.28052	null
GO:0009056	catabolic process	396	6.27006	6.1748	0.972974	0.076533	1.78175	-2.24137	2.18658	-4.00109	4.20852	null
GO:0009058	biosynthetic process	958	6.91975	27.5623	0.963796	0.0711466	-1.47296	-1.37933	-0.673192	-6.11398	2.26326	null
GO:0009605	response to external stimulus	220	5.7781	1.98914	0.905315	0.470632	6.78768	0.31479	-5.72543	0.275944	-3.67195	null
GO:0009607	response to biotic stimulus	117	5.41755	0.867189	0.912853	0.42047	6.72683	0.852758	-5.69717	-1.07433	-3.5459	null
GO:0009628	response to abiotic stimulus	172	5.23651	0.571568	0.91628	0.39911	6.71922	-0.280591	-5.36834	-0.292936	-4.30304	null
GO:0009719	response to endogenous stimulus	137	5.30954	0.676238	0.914926	0.40746	6.1036	-0.0767475	-6.09852	-0.692688	-2.62041	null
GO:0015031	protein transport	93	5.92586	2.79525	0.946131	0.0124482	-6.76776	-1.47509	-0.379358	0.207403	5.61608	null
GO:0016032	viral process	35	4.65485	0.149762	1	0	-5.26375	5.05008	-0.648623	-1.25509	-7.78544	null
GO:0016049	cell growth	31	3.99699	0.0329238	0.993522	0.00756183	-3.93108	0.74661	-5.41381	-2.45985	3.06722	null
GO:0019538	protein metabolic process	525	6.75198	18.7303	0.918568	0.355252	-3.57292	-5.64393	0.743539	-5.85815	-2.7251	null
GO:0019725	cellular homeostasis	67	5.26281	0.607257	0.991514	0.0101857	-3.64183	4.10561	-4.47778	-5.4737	0.573648	null
GO:0019748	secondary metabolic process	79	5.13643	0.453931	0.981542	0.0367281	-1.69318	2.10221	6.38802	0.808598	-2.16059	null
GO:0036211	protein modification process	336	6.42475	8.81681	0.919248	0.501463	-4.44289	-5.375	-0.479822	-5.93605	-3.24241	null
GO:0040007	growth	100	4.49404	0.103417	1	0	3.55565	-4.2202	5.40309	3.75748	-0.344193	null
GO:0040029	epigenetic regulation of gene expression	52	4.32885	0.070695	0.898228	0.445592	1.26733	5.67135	-1.36696	5.58076	-2.73827	null
				Cellular Components
TermID	Name	Value	LogSize	Frequency	Uniqueness	Dispensability	PC_0	PC_1	PC3_0	PC3_1	PC3_2	Representative
GO:0005575	cellular_component	1168	7.41061	100	1	0	-4.65325	-0.702966	-3.47645	0.0225662	-3.21501	null
GO:0005576	extracellular region	14	5.89455	3.04741	0.999865	7.187e-05	-3.91977	-3.12715	-1.51698	5.28224	-2.12161	null
GO:0005615	extracellular space	1	5.26231	0.710716	0.999887	6.009e-05	-2.41472	-5.43549	-1.21974	-5.57054	-3.65831	null
GO:0005618	cell wall	8	4.24207	0.0678312	0.959256	0.260678	-2.96012	5.55337	-3.463	-1.85543	4.94111	null
GO:0005622	intracellular anatomical structure	864	7.02103	40.7769	0.999795	0.0001217	-4.68905	1.77311	-2.46375	4.78569	3.50638	null
GO:0005634	nucleus	223	6.50906	12.5443	0.584998	0.438754	5.19609	0.585589	5.74678	-0.493756	1.59458	null
GO:0005635	nuclear envelope	9	4.97895	0.370111	0.599919	0.612837	3.22361	-1.48493	4.4645	0.241815	-1.81432	null
GO:0005654	nucleoplasm	57	5.5184	1.28171	0.61303	0.257213	6.01673	0.681567	6.74746	-0.382229	0.0231181	null
GO:0000228	nuclear chromosome	36	4.87852	0.293694	0.582939	0.726729	null	null	null	null	null	5654
GO:0005730	nucleolus	18	5.34936	0.868441	0.544962	0.81328	null	null	null	null	null	5654
GO:0005694	chromosome	76	5.6995	1.94482	0.607648	0	6.1089	2.96672	5.12452	-2.96805	2.27866	null
GO:0005737	cytoplasm	430	6.81534	25.3935	0.765465	0.200074	4.78823	-3.82029	4.17734	-0.613428	5.88027	null
GO:0005739	mitochondrion	44	5.85007	2.7508	0.642601	0.335271	5.81049	-0.306939	5.30112	0.10911	2.60099	null
GO:0005764	lysosome	7	4.92725	0.328573	0.708608	0.225475	7.59815	-0.767938	6.81786	1.95044	0.769655	null
GO:0005768	endosome	25	5.26152	0.709423	0.628773	0.658281	4.45968	-1.13689	4.88993	0.922516	-0.118263	null
GO:0005773	vacuole	29	5.23808	0.672147	0.689178	0.265762	7.28222	0.230047	6.80078	0.692416	2.70749	null
GO:0005777	peroxisome	8	4.87857	0.293729	0.711438	0.223207	6.61733	-1.72928	4.88324	2.7353	0.962261	null
GO:0005783	endoplasmic reticulum	45	5.74912	2.18026	0.589216	0.30398	4.79621	-0.618247	4.97304	0.415543	0.701192	null
GO:0005794	Golgi apparatus	25	5.64966	1.734	0.597846	0.732938	null	null	null	null	null	5783
GO:0005811	lipid droplet	2	4.26989	0.0723183	0.702872	0.386285	5.50656	5.21086	4.48614	-5.17078	1.25372	null
GO:0005815	microtubule organizing center	21	5.04701	0.432908	0.657347	0.459959	6.20668	3.91858	5.29566	-4.0422	2.16863	null
GO:0005829	cytosol	16	5.65636	1.76095	0.777327	0.218674	6.4149	-4.48997	3.97072	3.68994	4.63559	null
GO:0005840	ribosome	18	5.95875	3.53295	0.584231	0.61231	5.73125	2.57113	5.59266	-2.57319	2.03438	null
GO:0005856	cytoskeleton	75	5.8016	2.46028	0.598693	0.564497	5.37734	2.92187	5.43354	-2.90399	1.41884	null
GO:0005886	plasma membrane	46	6.57864	14.7241	0.94457	0.477798	-1.87393	6.81556	-3.48834	-3.2578	4.03026	null
GO:0005929	cilium	19	5.07612	0.462915	0.726781	0.228058	2.83893	1.9649	6.58708	-0.634629	-1.96949	null
GO:0009536	plastid	64	5.10298	0.492444	0.697925	0.204378	3.41231	0.0749345	4.96184	1.61455	2.92954	null
GO:0009579	thylakoid	27	4.77743	0.232705	0.674584	0.431416	5.1757	4.38795	5.34387	-4.34015	0.559565	null
GO:0030312	external encapsulating structure	10	5.43722	1.06318	0.949612	6.295e-05	-2.21558	6.47462	-3.85935	-3.08649	3.01686	null
GO:0030313	cell envelope	2	5.35392	0.877614	0.954053	0.672426	0.361086	-6.79314	1.16219	0.512565	-6.42174	null
				Molecular Function
TermID	Name	Value	LogSize	Frequency	Uniqueness	Dispensability	PC_0	PC_1	PC3_0	PC3_1	PC3_2	Representative
GO:0000166	nucleotide binding	25	6.84641	19.5624	0.887272	0.344669	6.91685	0.140793	6.6333	0.583058	1.12771	null
GO:0003674	molecular_function	2573	7.55498	100	1	0	3.80341	7.59093	-2.51084	-0.872693	6.59907	null
GO:0003676	nucleic acid binding	121	6.853	19.8616	0.899219	0.10851	7.1657	1.05551	6.38237	0.0981489	2.99328	null
GO:0003677	DNA binding	58	6.63117	11.9175	0.879143	0.29904	6.60486	1.81688	6.24065	1.81268	2.96521	null
GO:0003682	chromatin binding	6	4.81039	0.180055	0.962661	0.0447819	-5.63648	4.66095	0.464511	0.724658	-5.94063	null
GO:0003700	DNA-binding transcription factor activity	7	6.20452	4.46212	0.919674	0.387476	3.17064	4.24312	3.18471	6.22306	2.92277	null
GO:0003723	RNA binding	56	6.25564	5.01946	0.891668	0.506091	6.8522	2.22583	5.96553	1.73925	3.69825	null
GO:0003774	cytoskeletal motor activity	6	5.17542	0.417283	1	0	-1.25921	1.70823	-5.6451	1.54885	3.14072	null
GO:0003779	actin binding	3	5.35045	0.624397	0.898468	0.585281	1.44395	-6.09422	1.74824	-4.809	4.1189	null
GO:0003824	catalytic activity	1643	7.34244	61.2992	1	0	-6.61689	2.46317	-4.44195	-2.76789	3.62529	null
GO:0004518	nuclease activity	50	5.87304	2.07999	0.893637	0	1.59549	5.63302	0.907197	6.60594	1.96374	null
GO:0004672	protein kinase activity	30	6.11733	3.65048	0.884143	0.609649	-0.775925	7.39277	-2.90178	5.99303	0.290875	null
GO:0016301	kinase activity	117	6.34955	6.23113	0.936898	0.747683	null	null	null	null	null	4672
GO:0004721	phosphoprotein phosphatase activity	11	5.31828	0.579828	0.900658	0.632912	0.237481	6.8503	-1.30714	6.57491	0.931856	null
GO:0005102	signaling receptor binding	26	5.42579	0.742695	0.897123	0.596121	1.1936	-6.36451	1.18228	-4.6396	4.47031	null
GO:0005198	structural molecule activity	11	6.05184	3.1395	1	0	-3.93734	6.54422	0.306867	3.35108	7.17329	null
GO:0005215	transporter activity	308	6.51882	9.20103	1	0	5.98099	6.10234	-3.34244	3.08158	5.77324	null
GO:0005216	ion channel activity	24	5.68217	1.34025	0.980224	0.0104532	-3.03474	-5.54223	-1.80105	-3.05933	-4.00927	null
GO:0005326	neurotransmitter transmembrane transporter activity	1	3.05115	0.00313172	0.981213	0.297349	-2.51698	-5.88913	-2.62106	-2.33295	-4.0281	null
GO:0005488	binding	514	7.30748	56.5585	1	0	1.18564	-0.243287	0.443787	4.84398	-4.59717	null
GO:0005509	calcium ion binding	1	5.70552	1.41427	0.953418	0.0567627	-6.7903	-0.108049	4.09735	1.62681	-5.00873	null
GO:0005515	protein binding	198	6.27525	5.25128	0.944744	0.0687194	4.85991	-5.25202	5.07437	-4.44812	-0.341975	null
GO:0008092	cytoskeletal protein binding	26	5.6161	1.15111	0.893669	0.053811	1.66696	-6.33686	1.12852	-4.9706	3.92582	null
GO:0008135	translation factor activity, RNA binding	6	5.45802	0.799893	0.826697	0.487656	5.20693	2.93205	4.92169	3.93664	3.081	null
GO:0045182	translation regulator activity	5	5.47843	0.838396	0.921558	0.870177	null	null	null	null	null	8135
GO:0008233	peptidase activity	41	6.18825	4.298	0.903638	0.371417	-0.149591	6.9993	-1.91419	6.33841	0.859393	null
GO:0008289	lipid binding	36	5.49771	0.876453	0.95595	0	6.35347	-4.19143	1.79102	-0.291971	7.57738	null
GO:0016209	antioxidant activity	12	5.38264	0.67244	0.997434	0.00964081	3.3402	-2.72798	1.23402	-5.65493	-1.70001	null
GO:0016740	transferase activity	585	6.88436	21.3488	0.971236	0.0699295	-5.15496	-3.88261	-5.6297	-1.28594	-0.314314	null
GO:0016787	hydrolase activity	446	6.84979	19.7153	0.971576	0.119575	-6.07107	-2.37278	-5.65311	1.6372	-1.3156	null
GO:0019825	oxygen binding	1	4.48163	0.0844562	0.952577	0.0419123	7.21112	-2.03707	6.54662	-0.306826	-2.16295	null
GO:0030234	enzyme regulator activity	62	5.74795	1.55942	1	0	-4.64982	1.22635	4.19741	5.2629	-3.0205	null
GO:0030246	carbohydrate binding	12	5.46378	0.810578	0.956338	0.0518351	-0.779496	-2.76875	-2.98576	-5.05198	0.338849	null
GO:0038023	signaling receptor activity	30	5.85033	1.97398	1	0	-3.40098	4.08906	3.2261	-2.89861	-4.4082	null
GO:0045735	nutrient reservoir activity	1	3.72965	0.0149481	1	0	-3.3908	-1.45392	-3.21504	2.75863	-4.37925	null

## Sheet: Table S5
Data_Dark_Knight_GO_cluster
				Biological Processes
TermID	Name	Value	LogSize	Frequency	Uniqueness	Dispensability	PC_0	PC_1	PC3_0	PC3_1	PC3_2	Representative
GO:0000003	reproduction	321	5.34217	0.729005	1	0	3.58311	-6.41339	3.91475	4.08601	-3.09933	null
GO:0005975	carbohydrate metabolic process	194	6.2371	5.7235	0.959064	0.0992918	-7.07522	-1.67348	-4.73842	-4.32365	-0.503795	null
GO:0006091	generation of precursor metabolites and energy	49	5.96557	3.06288	0.960158	0.0984557	-2.04901	-6.99265	-6.13213	-1.39645	2.91506	null
GO:0006139	nucleobase-containing compound metabolic process	971	6.85668	23.8365	0.903583	0.377757	-4.00534	-4.41747	-2.70237	-4.88787	3.30277	null
GO:0006259	DNA metabolic process	223	6.22344	5.5462	0.903313	0.537122	-4.49643	-4.8976	-1.30132	-5.44532	4.06634	null
GO:0006412	translation	76	6.17622	4.97487	0.890718	0.0955036	-4.89223	-4.51249	-0.912445	-5.83492	3.4358	null
GO:0006629	lipid metabolic process	305	6.13613	4.53617	0.960637	0	-3.39957	-0.755752	-3.80832	-1.67102	6.10998	null
GO:0006810	transport	762	6.73772	18.1251	0.948352	0.526104	-6.81408	1.5392	1.15892	-0.7426	-5.41688	null
GO:0006811	ion transport	287	6.20536	5.32012	0.952731	0.599051	-6.9033	1.81169	1.65049	-0.453747	-5.35346	null
GO:0006950	response to stress	445	6.15852	4.77618	0.89642	0	5.65024	2.30831	5.45719	-0.803503	4.14971	null
GO:0006996	organelle organization	470	6.04799	3.70293	0.87299	0	-1.46959	6.27201	0.86691	5.96795	2.35734	null
GO:0016043	cellular component organization	976	6.37209	7.80998	0.873167	0.730549	null	null	null	null	null	6996
GO:0007005	mitochondrion organization	60	5.04925	0.371366	0.888394	0.622963	-1.43932	6.74012	0.317744	5.83708	2.92126	null
GO:0007010	cytoskeleton organization	126	5.48418	1.01097	0.879323	0.595827	-1.23665	6.55407	0.255277	5.94156	2.43359	null
GO:0007028	cytoplasm organization	7	3.0013	0.00332222	0.924961	0.345469	-2.19142	6.35223	0.648656	6.13062	1.21828	null
GO:0007049	cell cycle	289	5.73999	1.822	0.990385	0.0117185	4.04942	6.57783	-5.02319	4.22213	0.896483	null
GO:0007154	cell communication	427	6.4217	8.75503	0.988137	0.0149279	-0.18555	1.54537	-3.30086	2.42599	6.29291	null
GO:0007165	signal transduction	331	6.39023	8.14306	0.845606	0.590163	4.77933	3.00915	5.47619	0.585709	3.39942	null
GO:0007267	cell-cell signaling	63	5.14875	0.466994	0.965579	0.00987693	2.78549	4.23262	6.27523	2.74735	0.332046	null
GO:0007275	multicellular organism development	728	5.63277	1.4234	0.86462	0	-5.49976	4.97667	-5.99497	0.492604	-1.2115	null
GO:0009653	anatomical structure morphogenesis	306	5.43461	0.90192	0.895762	0.822921	null	null	null	null	null	7275
GO:0009790	embryo development	87	4.90352	0.265509	0.879825	0.7241	null	null	null	null	null	7275
GO:0030154	cell differentiation	316	5.59551	1.30638	0.886765	0.828596	null	null	null	null	null	7275
GO:0007610	behavior	19	4.53603	0.113914	0.945098	0.640865	-5.62113	4.77225	-5.85628	0.333209	-1.60361	null
GO:0008037	cell recognition	9	4.45258	0.0940003	0.99292	0.00833462	2.3112	7.28519	0.498398	4.45413	-4.10455	null
GO:0008150	biological_process	7387	7.47944	100	1	0	2.32384	-1.7577	-0.0102598	2.26578	7.546	null
GO:0008152	metabolic process	2982	7.28886	64.4792	1	0	7.1923	-1.81143	-0.244164	-1.30399	7.89549	null
GO:0008219	cell death	107	5.02634	0.352285	0.99198	0.00956567	-0.121438	-7.32286	-2.92651	1.80206	-4.70387	null
GO:0008283	cell population proliferation	40	4.56711	0.122365	0.992751	0.00855437	4.71672	-2.83424	-3.06826	4.64661	-2.58532	null
GO:0009056	catabolic process	397	6.27006	6.1748	0.972974	0.076533	6.49493	-3.63148	2.2997	-5.51044	-2.84569	null
GO:0009058	biosynthetic process	953	6.91975	27.5623	0.963796	0.0711466	-0.428796	-4.7306	-1.37762	-5.40666	-3.03504	null
GO:0009605	response to external stimulus	221	5.7781	1.98914	0.905315	0.470632	6.10485	2.3492	5.28837	-0.309887	4.53287	null
GO:0009607	response to biotic stimulus	116	5.41755	0.867189	0.912853	0.42047	6.23261	1.82185	5.12217	-1.65449	4.4315	null
GO:0009628	response to abiotic stimulus	173	5.23651	0.571568	0.91628	0.39911	5.63309	1.68664	4.78096	-0.820716	5.11301	null
GO:0009719	response to endogenous stimulus	134	5.30954	0.676238	0.914926	0.40746	5.91899	2.85583	5.69925	-1.34372	3.56294	null
GO:0015031	protein transport	93	5.92586	2.79525	0.946131	0.0124482	-7.03767	1.28073	1.4939	-1.29222	-5.29475	null
GO:0016032	viral process	31	4.65485	0.149762	1	0	5.09495	-5.20403	5.56925	-3.12858	-2.32575	null
GO:0016049	cell growth	31	3.99699	0.0329238	0.993522	0.00756183	-0.177187	-1.24415	4.20232	-5.88851	0.132873	null
GO:0019538	protein metabolic process	525	6.75198	18.7303	0.918568	0.355252	-5.11044	-3.54688	-1.68532	-5.83276	2.32399	null
GO:0019725	cellular homeostasis	67	5.26281	0.607257	0.991514	0.0101857	-3.2666	2.20788	-3.54075	-2.47146	-4.22785	null
GO:0019748	secondary metabolic process	79	5.13643	0.453931	0.981542	0.0367281	1.69717	-7.07207	5.79334	0.652468	-3.09956	null
GO:0036211	protein modification process	336	6.42475	8.81681	0.919248	0.501463	-5.50177	-4.00632	-0.500407	-6.2107	2.58518	null
GO:0040007	growth	96	4.49404	0.103417	1	0	2.23889	-4.6366	-5.46176	2.35595	3.77792	null
GO:0040029	epigenetic regulation of gene expression	51	4.32885	0.070695	0.898228	0.445592	-0.555615	6.03066	1.83175	5.41976	2.77862	null
				Cellular Components
TermID	Name	Value	LogSize	Frequency	Uniqueness	Dispensability	PC_0	PC_1	PC3_0	PC3_1	PC3_2	Representative
GO:0005575	cellular_component	1160	7.41061	100	1	0	1.12698	7.15259	3.22889	-0.945927	-3.59595	null
GO:0005576	extracellular region	9	5.89455	3.04741	0.999864	7.421e-05	3.54205	4.69307	1.45733	5.77058	-2.82996	null
GO:0005618	cell wall	8	4.24207	0.0678312	0.957819	0.260678	3.42971	-4.96446	3.94129	-0.120513	4.41698	null
GO:0005622	intracellular anatomical structure	859	7.02103	40.7769	0.999794	0.0001217	4.88748	1.96228	2.08176	-5.92968	-0.464394	null
GO:0005634	nucleus	224	6.50906	12.5443	0.572226	0.438754	-4.94701	-0.0555762	-5.58499	0.0424623	1.69253	null
GO:0005635	nuclear envelope	9	4.97895	0.370111	0.587513	0.612837	-2.13441	0.0615817	-4.34254	-0.216112	-1.83878	null
GO:0005654	nucleoplasm	57	5.5184	1.28171	0.600956	0.257213	-5.82573	-0.0752026	-6.67263	0.141579	0.163997	null
GO:0000228	nuclear chromosome	35	4.87852	0.293694	0.570115	0.726729	null	null	null	null	null	5654
GO:0005730	nucleolus	19	5.34936	0.868441	0.531248	0.81328	null	null	null	null	null	5654
GO:0005694	chromosome	74	5.6995	1.94482	0.595437	0.564497	-6.11221	-2.35485	-5.67331	2.53905	2.28847	null
GO:0005737	cytoplasm	428	6.81534	25.3935	0.757672	0.209341	-3.38746	4.12293	-3.92212	-0.46838	5.93529	null
GO:0005739	mitochondrion	42	5.85007	2.7508	0.631296	0.335271	-5.23959	0.920558	-5.09386	-0.721109	2.58173	null
GO:0005764	lysosome	7	4.92725	0.328573	0.69913	0.225475	-7.21046	1.6059	-6.71571	-2.27483	0.570917	null
GO:0005768	endosome	25	5.26152	0.709423	0.617104	0.658281	-3.39669	0.902806	-4.6948	-1.10479	-0.245612	null
GO:0005773	vacuole	29	5.23808	0.672147	0.679147	0.265762	-6.91354	0.629826	-6.63151	-1.32108	2.66854	null
GO:0005777	peroxisome	8	4.87857	0.293729	0.702042	0.223207	-6.17572	2.49175	-4.6723	-3.07147	0.504871	null
GO:0005783	endoplasmic reticulum	45	5.74912	2.18026	0.576546	0.30398	-3.99076	0.624229	-4.77752	-0.722831	0.638803	null
GO:0005794	Golgi apparatus	25	5.64966	1.734	0.585389	0.732938	null	null	null	null	null	5783
GO:0005811	lipid droplet	2	4.26989	0.0723183	0.693229	0.394589	-5.37146	-4.77644	-4.3392	4.78726	2.00807	null
GO:0005815	microtubule organizing center	21	5.04701	0.432908	0.646437	0.471781	-6.37551	-3.29572	-4.98529	3.46809	2.91211	null
GO:0005829	cytosol	16	5.65636	1.76095	0.769896	0.218674	-5.25708	5.25319	-3.55785	-4.59647	3.98019	null
GO:0005840	ribosome	18	5.95875	3.53295	0.57144	0.61231	-5.67086	-2.01148	-5.16014	2.03493	2.62057	null
GO:0005856	cytoskeleton	75	5.8016	2.46028	0.586257	0	-5.37121	-2.42836	-4.95987	2.45064	1.99292	null
GO:0005886	plasma membrane	46	6.57864	14.7241	0.942625	0.477798	2.25126	-6.36202	3.82046	1.6135	4.40132	null
GO:0005929	cilium	19	5.07612	0.462915	0.717831	0.228058	-2.88636	-1.97701	-6.58461	0.718148	-1.79057	null
GO:0009536	plastid	64	5.10298	0.492444	0.688142	0.209706	-4.66073	2.18004	-4.69384	-2.28296	2.64323	null
GO:0009579	thylakoid	27	4.77743	0.232705	0.664146	0.4418	-5.64844	-3.91329	-5.27469	4.05854	1.2732	null
GO:0030312	external encapsulating structure	10	5.43722	1.06318	0.94784	6.474e-05	2.62012	-5.98556	4.02675	2.19339	3.43581	null
GO:0030313	cell envelope	2	5.35392	0.877614	0.952436	0.672426	4.28043	-0.565445	-1.17417	0.0679602	-6.5097	null
				Molecular Function
TermID	Name	Value	LogSize	Frequency	Uniqueness	Dispensability	PC_0	PC_1	PC3_0	PC3_1	PC3_2	Representative
GO:0000166	nucleotide binding	25	6.84641	19.5624	0.887272	0.344669	6.86683	1.35529	6.58012	0.201827	0.22921	null
GO:0003674	molecular_function	2571	7.55498	100	1	0	2.38564	8.10392	-5.41719	0.100706	3.62518	null
GO:0003676	nucleic acid binding	123	6.853	19.8616	0.899219	0.10851	6.88058	2.28196	6.51554	0.981384	2.00576	null
GO:0003677	DNA binding	60	6.63117	11.9175	0.879143	0.29904	6.23288	2.94856	6.5907	-0.730977	2.2645	null
GO:0003682	chromatin binding	6	4.81039	0.180055	0.962661	0.0447819	6.96422	-3.38075	0.0669012	-4.79957	-4.44694	null
GO:0003700	DNA-binding transcription factor activity	7	6.20452	4.46212	0.919674	0.387476	2.42155	4.72523	3.96656	-5.0869	4.00478	null
GO:0003723	RNA binding	56	6.25564	5.01946	0.891668	0.506091	6.40216	3.38968	6.41256	-0.528648	3.01751	null
GO:0003774	cytoskeletal motor activity	6	5.17542	0.417283	1	0	4.81269	7.04067	-0.431616	-3.14741	7.10598	null
GO:0003779	actin binding	3	5.35045	0.624397	0.898468	0.559579	-1.66575	-5.77141	1.31366	4.7803	4.535	null
GO:0003824	catalytic activity	1635	7.34244	61.2992	1	0	3.58282	-6.14002	-1.31078	-1.16728	-5.56879	null
GO:0004518	nuclease activity	50	5.87304	2.07999	0.893637	0	0.586173	5.80341	2.08296	-6.14343	2.63083	null
GO:0004672	protein kinase activity	30	6.11733	3.65048	0.884143	0.609649	-2.10387	7.03679	-1.46348	-6.56732	0.421894	null
GO:0016301	kinase activity	118	6.34955	6.23113	0.936898	0.747683	null	null	null	null	null	4672
GO:0004721	phosphoprotein phosphatase activity	11	5.31828	0.579828	0.900658	0.632912	-0.9947	6.72684	0.08514	-6.70494	1.37777	null
GO:0005102	signaling receptor binding	27	5.42579	0.742695	0.897123	0.0513648	-2.14941	-5.60783	1.21861	4.36203	5.0822	null
GO:0005198	structural molecule activity	11	6.05184	3.1395	1	0	-3.94301	3.07816	-4.14821	-3.17287	-3.12673	null
GO:0005215	transporter activity	312	6.51882	9.20103	1	0	-1.30149	-1.87411	-5.57874	-3.16763	0.648925	null
GO:0005216	ion channel activity	29	5.68217	1.34025	0.980224	0.0104532	-5.53308	-3.08705	2.0081	3.39077	-4.37196	null
GO:0005326	neurotransmitter transmembrane transporter activity	1	3.05115	0.00313172	0.981213	0.297349	-5.20234	-3.60621	1.08748	2.98552	-4.75853	null
GO:0005488	binding	517	7.30748	56.5585	1	0	1.46252	-6.74529	-3.9426	-3.46751	4.90418	null
GO:0005509	calcium ion binding	1	5.70552	1.41427	0.953418	0.0550426	-4.97829	5.60749	-4.25584	3.70348	2.79375	null
GO:0005515	protein binding	199	6.27525	5.25128	0.944744	0.0687194	4.77748	-2.13121	4.21226	5.24732	-0.364095	null
GO:0008092	cytoskeletal protein binding	26	5.6161	1.15111	0.893669	0.596121	-1.98081	-5.89063	0.717626	4.6146	4.76785	null
GO:0008135	translation factor activity, RNA binding	6	5.45802	0.799893	0.826697	0.487656	4.65026	3.79026	5.54035	-2.81175	3.12031	null
GO:0045182	translation regulator activity	5	5.47843	0.838396	0.921558	0.870177	null	null	null	null	null	8135
GO:0008233	peptidase activity	41	6.18825	4.298	0.903638	0.371417	-1.4085	6.77926	-0.506271	-6.63234	1.12246	null
GO:0008289	lipid binding	36	5.49771	0.876453	0.95595	0	5.34229	-4.95827	2.16019	-0.310168	7.62656	null
GO:0016209	antioxidant activity	12	5.38264	0.67244	0.997434	0.00964081	2.05596	-3.99583	-2.58444	0.588707	6.69731	null
GO:0016740	transferase activity	587	6.88436	21.3488	0.971236	0.0699295	-6.70681	-0.509037	-3.0279	4.70969	-1.10433	null
GO:0016787	hydrolase activity	440	6.84979	19.7153	0.971576	0.119575	-6.668	1.28031	-0.311413	5.98528	-0.720336	null
GO:0019825	oxygen binding	1	4.48163	0.0844562	0.952577	0.0419123	7.63551	-0.808628	5.99538	0.461841	-3.0762	null
GO:0030234	enzyme regulator activity	62	5.74795	1.55942	1	0	-0.923368	1.53072	3.06107	-1.83503	-5.41634	null
GO:0030246	carbohydrate binding	12	5.46378	0.810578	0.956338	0.0518351	-6.25567	3.62455	4.37626	-4.9586	-3.03306	null
GO:0038023	signaling receptor activity	33	5.85033	1.97398	1	0	1.76068	-0.680362	-3.6833	1.52723	-3.87383	null
GO:0045735	nutrient reservoir activity	1	3.72965	0.0149481	1	0	-3.98911	-0.143259	-5.74864	0.822077	-0.638634	null
